# Supplementary material for: Poly[potassium-μ-2-[2-(carboxymethyl)phenyl]acetato]
Source: Acta Crystallogr Sect E Struct Rep Online. 2008 Nov 29;64(Pt 12):m1626. doi: 10.1107/S1600536808038889 (PMC2960034; doi:10.1107/S1600536808038889)
Supplement: Supplementary file 1 [file e-64-m1626-sup1.cif]

##############################################################################
###                                                                        ###
###        Electronic paper (Acta Crystallographica Section E)             ###
###                                                                        ###
##############################################################################
#                                                                            #
# This CIF contains the data in a paper accepted for publication in Acta     #
# Crystallographica Section E. It conforms to the requirements of Notes      #
# for Authors for Section E, and has been peer reviewed under the auspices   #
# of the IUCr Commission on Journals.                                        #
#                                                                            #
# Full details of the Crystallographic Information File format               #
# are given in the paper "The Crystallographic Information File (CIF):       #
# a New Standard Archive File for Crystallography" by S. R. Hall, F. H.      #
# Allen and I. D. Brown [Acta Cryst. (1991), A47, 655-685].                  #
#                                                                            #
# The current version of the core CIF dictionary is obtainable from          #
# ftp://ftp.iucr.org/pub/cif_core.dic. The current version number is 2.4.    #
#                                                                            #
# Software is freely available for graphical display of the structure(s) in  #
# this CIF.  For information consult the CIF home page http://www.iucr.org/  #
# cif/home.html                                                              #
#                                                                            #
# This file may be used for bona fide research purposes within the           #
# scientific community so long as proper attribution is given to the journal # 
# article from which it was obtained.                                        #
#                                                                            #
##############################################################################
                                             
data_I
_audit_creation_method     SHELXL-97
_chemical_name_systematic
;
Poly[potassium-\m-2-[2-(carboxymethyl)phenyl]acetato]
;
_chemical_name_common     ?
_chemical_formula_moiety     'K +, C10 H9 O4 -'
_chemical_formula_sum     'C10 H9 K O4'
_chemical_formula_iupac     '[K (C10 H9 O4)]'
_chemical_formula_weight     232.27
_chemical_melting_point     ?
_symmetry_cell_setting     monoclinic
_symmetry_space_group_name_H-M     'P 21/c'
_symmetry_space_group_name_Hall     '-P 2ybc'
loop_
    _symmetry_equiv_pos_as_xyz
    'x, y, z'
    '-x, y+1/2, -z+1/2'
    '-x, -y, -z'
    'x, -y-1/2, z-1/2'
_cell_length_a     8.3365(14)
_cell_length_b     6.7886(11)
_cell_length_c     17.651(3)
_cell_angle_alpha     90.00
_cell_angle_beta     92.543(3)
_cell_angle_gamma     90.00
_cell_volume     997.9(3)
_cell_formula_units_Z     4
_cell_measurement_reflns_used     4833
_cell_measurement_theta_min     2.31
_cell_measurement_theta_max     28.17
_cell_measurement_temperature     293(2)
_exptl_crystal_description     rectangular
_exptl_crystal_colour     colourless
_exptl_crystal_size_max     0.45
_exptl_crystal_size_mid     0.30
_exptl_crystal_size_min     0.28
_exptl_crystal_density_diffrn     1.546
_exptl_crystal_density_meas     ?
_exptl_crystal_density_method     'not measured'
_exptl_crystal_F_000     480
_exptl_absorpt_coefficient_mu     0.521
_exptl_absorpt_correction_type     multi-scan
_exptl_absorpt_process_details     '(SADABS; Sheldrick, 1996)'
_exptl_absorpt_correction_T_min     0.713
_exptl_absorpt_correction_T_max     0.864
_exptl_special_details
;
;
_diffrn_ambient_temperature     293(2)
_diffrn_radiation_type     MoK\a
_diffrn_radiation_wavelength     0.71073
_diffrn_radiation_source     'fine-focus sealed tube'
_diffrn_radiation_monochromator     graphite
_diffrn_measurement_device_type     'Bruker SMART APEX CCD area-detector'
_diffrn_measurement_method     '\f and \w'
_diffrn_detector_area_resol_mean     ?
_diffrn_reflns_number     8711
_diffrn_reflns_av_R_equivalents     0.0387
_diffrn_reflns_av_sigmaI/netI     0.0293
_diffrn_reflns_theta_min     2.31
_diffrn_reflns_theta_max     24.99
_diffrn_reflns_theta_full     24.99
_diffrn_measured_fraction_theta_max     0.989
_diffrn_measured_fraction_theta_full     0.989
_diffrn_reflns_limit_h_min     -9
_diffrn_reflns_limit_h_max     9
_diffrn_reflns_limit_k_min     -8
_diffrn_reflns_limit_k_max     8
_diffrn_reflns_limit_l_min     -20
_diffrn_reflns_limit_l_max     20
_diffrn_standards_number     ?
_diffrn_standards_interval_count     ?
_diffrn_standards_interval_time     ?
_diffrn_standards_decay_%     ?
_refine_special_details
;
Refinement of <i>F</i>^2^ against ALL reflections. The weighted <i>R</i>-factor
<i>wR</i> and goodness of fit <i>S</i> are based on <i>F</i>^2^, conventional
<i>R</i>-factors <i>R</i> are based on <i>F</i>, with <i>F</i> set to zero for
negative <i>F</i>^2^. The threshold expression of <i>F</i>^2^ >
\s(<i>F</i>^2^) is used only for calculating <i>R</i>-factors(gt) <i>etc</i>.
and is not relevant to the choice of reflections for refinement.
<i>R</i>-factors based on <i>F</i>^2^ are statistically about twice as large
as those based on <i>F</i>, and <i>R</i>- factors based on ALL data will be
even larger.
;
_reflns_number_total     1727
_reflns_number_gt     1560
_reflns_threshold_expression     I>2\s(I)
_refine_ls_structure_factor_coef     Fsqd
_refine_ls_matrix_type     full
_refine_ls_R_factor_all     0.0461
_refine_ls_R_factor_gt     0.0407
_refine_ls_wR_factor_gt     0.0974
_refine_ls_wR_factor_ref     0.1011
_refine_ls_goodness_of_fit_ref     1.084
_refine_ls_restrained_S_all     1.084
_refine_ls_number_reflns     1727
_refine_ls_number_parameters     139
_refine_ls_number_restraints     0
_refine_ls_hydrogen_treatment     mixed
_refine_ls_weighting_scheme     calc
_refine_ls_weighting_details
         'calc w=1/[\s^2^(Fo^2^)+(0.0462P)^2^+0.3852P] where P=(Fo^2^+2Fc^2^)/3'
_atom_sites_solution_hydrogens     geom
_atom_sites_solution_primary     direct
_atom_sites_solution_secondary     difmap
_refine_ls_shift/su_max     0.001
_refine_ls_shift/su_mean     0.000
_refine_diff_density_max     0.212
_refine_diff_density_min     -0.196
_refine_ls_extinction_method     none
_refine_ls_extinction_coef     ?
loop_
    _atom_type_symbol
    _atom_type_description
    _atom_type_scat_dispersion_real
    _atom_type_scat_dispersion_imag
    _atom_type_scat_source
    'C' 'C' 0.0033 0.0016
                         'International Tables Vol C Tables 4.2.6.8 and 6.1.1.4'
    'H' 'H' 0.0000 0.0000
                         'International Tables Vol C Tables 4.2.6.8 and 6.1.1.4'
    'O' 'O' 0.0106 0.0060
                         'International Tables Vol C Tables 4.2.6.8 and 6.1.1.4'
    'K' 'K' 0.2009 0.2494
                         'International Tables Vol C Tables 4.2.6.8 and 6.1.1.4'
_computing_data_collection     'SMART (Bruker, 2000)'
_computing_cell_refinement     'SAINT-Plus-NT (Bruker, 2001)'
_computing_data_reduction     'SAINT-Plus-NT (Bruker, 2001)'
_computing_structure_solution     'SHELXTL-NT (Sheldrick, 2008)'
_computing_structure_refinement     'SHELXTL-NT (Sheldrick, 2008)'
_computing_molecular_graphics     'SHELXTL-NT (Sheldrick, 2008)'
_computing_publication_material
                               'PLATON (Spek, 2003) and publCIF (Westrip, 2008)'
loop_
    _atom_site_type_symbol
    _atom_site_label
    _atom_site_fract_x
    _atom_site_fract_y
    _atom_site_fract_z
    _atom_site_U_iso_or_equiv
    _atom_site_adp_type
    _atom_site_calc_flag
    _atom_site_refinement_flags
    _atom_site_occupancy
    _atom_site_disorder_assembly
    _atom_site_disorder_group
    K K1 0.38073(6) 0.33470(7) 0.44502(3) 0.0455(2) Uani d . 1 . .
    O O1 0.2998(2) 0.6914(2) 0.51210(9) 0.0487(4) Uani d . 1 . .
    O O2 0.26242(19) 1.0124(2) 0.52043(9) 0.0449(4) Uani d . 1 . .
    O O3 0.5412(2) 0.6608(2) 0.38998(11) 0.0569(5) Uani d . 1 . .
    O O4 0.5243(2) 0.9834(2) 0.37776(9) 0.0471(4) Uani d . 1 . .
    H H4' 0.612(4) 0.991(4) 0.4186(16) 0.071 Uiso d . 1 . .
    C C1 0.2360(3) 0.8431(3) 0.49014(12) 0.0350(5) Uani d . 1 . .
    C C2 0.1154(3) 0.8450(3) 0.42353(13) 0.0449(6) Uani d . 1 . .
    H H2A 0.0091 0.8637 0.4426 0.054 Uiso calc R 1 . .
    H H2B 0.1379 0.9572 0.3917 0.054 Uiso calc R 1 . .
    C C3 0.1135(3) 0.6626(3) 0.37550(12) 0.0362(5) Uani d . 1 . .
    C C4 0.2223(3) 0.6353(3) 0.31858(12) 0.0378(5) Uani d . 1 . .
    C C5 0.2138(3) 0.4620(4) 0.27695(12) 0.0458(6) Uani d . 1 . .
    H H5 0.2859 0.4419 0.2389 0.055 Uiso calc R 1 . .
    C C6 0.1017(3) 0.3192(4) 0.29041(14) 0.0495(6) Uani d . 1 . .
    H H6 0.0988 0.2039 0.2619 0.059 Uiso calc R 1 . .
    C C7 -0.0052(3) 0.3471(3) 0.34570(14) 0.0498(6) Uani d . 1 . .
    H H7 -0.0816 0.2512 0.3549 0.060 Uiso calc R 1 . .
    C C8 0.0006(3) 0.5179(3) 0.38770(13) 0.0434(6) Uani d . 1 . .
    H H8 -0.0730 0.5365 0.4251 0.052 Uiso calc R 1 . .
    C C9 0.3453(3) 0.7892(4) 0.30161(13) 0.0497(6) Uani d . 1 . .
    H H9A 0.2919 0.9158 0.2963 0.060 Uiso calc R 1 . .
    H H9B 0.3909 0.7583 0.2534 0.060 Uiso calc R 1 . .
    C C10 0.4803(3) 0.8065(3) 0.36163(12) 0.0393(5) Uani d . 1 . .
loop_
    _atom_site_aniso_label
    _atom_site_aniso_U_11
    _atom_site_aniso_U_22
    _atom_site_aniso_U_33
    _atom_site_aniso_U_12
    _atom_site_aniso_U_13
    _atom_site_aniso_U_23
    K1 0.0465(3) 0.0342(3) 0.0548(3) 0.0001(2) -0.0082(2) 0.0024(2)
    O1 0.0540(10) 0.0367(9) 0.0542(10) 0.0060(8) -0.0139(8) -0.0016(7)
    O2 0.0498(10) 0.0346(8) 0.0497(9) 0.0011(7) -0.0047(7) -0.0062(7)
    O3 0.0503(10) 0.0450(10) 0.0735(12) -0.0046(8) -0.0172(9) 0.0114(9)
    O4 0.0466(10) 0.0432(9) 0.0508(9) -0.0003(7) -0.0053(8) 0.0004(7)
    C1 0.0315(11) 0.0362(12) 0.0379(11) -0.0003(9) 0.0064(9) 0.0003(9)
    C2 0.0455(13) 0.0393(13) 0.0492(13) 0.0099(10) -0.0077(11) -0.0032(10)
    C3 0.0352(11) 0.0354(11) 0.0372(11) 0.0058(9) -0.0090(9) -0.0001(9)
    C4 0.0335(11) 0.0442(12) 0.0350(11) 0.0027(9) -0.0077(9) 0.0037(9)
    C5 0.0416(13) 0.0596(15) 0.0357(12) 0.0124(11) -0.0051(10) -0.0076(11)
    C6 0.0541(15) 0.0428(14) 0.0498(14) 0.0022(11) -0.0170(12) -0.0106(11)
    C7 0.0502(14) 0.0435(13) 0.0542(15) -0.0105(11) -0.0139(12) 0.0053(11)
    C8 0.0387(13) 0.0508(14) 0.0405(12) -0.0034(10) -0.0013(10) 0.0031(10)
    C9 0.0455(14) 0.0583(15) 0.0446(13) -0.0076(12) -0.0052(11) 0.0133(11)
    C10 0.0339(12) 0.0448(14) 0.0395(12) -0.0037(10) 0.0056(9) 0.0053(10)
_geom_special_details
;
All e.s.d.'s (except the e.s.d. in the dihedral angle between two l.s. planes)
are estimated using the full covariance matrix. The cell e.s.d.'s are taken
into account individually in the estimation of e.s.d.'s in distances, angles
and torsion angles; correlations between e.s.d.'s in cell parameters are only
used when they are defined by crystal symmetry. An approximate (isotropic)
treatment of cell e.s.d.'s is used for estimating e.s.d.'s involving l.s.
planes.
;
loop_
    _geom_bond_atom_site_label_1
    _geom_bond_atom_site_label_2
    _geom_bond_site_symmetry_2
    _geom_bond_distance
    _geom_bond_publ_flag
    K1 O1 3_666 2.7422(17) ?
    K1 O2 1_545 2.7654(17) ?
    K1 O3 . 2.7837(18) ?
    K1 O1 . 2.7912(16) ?
    K1 O4 1_545 2.9419(17) ?
    K1 O3 3_666 2.956(2) ?
    K1 C4 . 3.260(2) ?
    K1 C5 . 3.334(2) ?
    K1 C3 . 3.344(2) ?
    K1 C6 . 3.508(2) ?
    K1 C8 . 3.511(2) ?
    K1 K1 3_666 3.5235(10) ?
    O1 C1 . 1.215(2) ?
    O1 K1 3_666 2.7422(17) ?
    O2 C1 . 1.282(2) ?
    O2 K1 1_565 2.7654(17) ?
    O3 C10 . 1.210(3) ?
    O3 K1 3_666 2.956(2) ?
    O4 C10 . 1.284(3) ?
    O4 K1 1_565 2.9420(17) ?
    O4 H4' . 1.00(3) ?
    C1 C2 . 1.513(3) ?
    C2 C3 . 1.500(3) ?
    C2 H2A . 0.9700 ?
    C2 H2B . 0.9700 ?
    C3 C8 . 1.384(3) ?
    C3 C4 . 1.396(3) ?
    C4 C5 . 1.387(3) ?
    C4 C9 . 1.503(3) ?
    C5 C6 . 1.374(3) ?
    C5 H5 . 0.9300 ?
    C6 C7 . 1.364(4) ?
    C6 H6 . 0.9300 ?
    C7 C8 . 1.376(3) ?
    C7 H7 . 0.9300 ?
    C8 H8 . 0.9300 ?
    C9 C10 . 1.515(3) ?
    C9 H9A . 0.9700 ?
    C9 H9B . 0.9700 ?
loop_
    _geom_angle_atom_site_label_1
    _geom_angle_atom_site_label_2
    _geom_angle_atom_site_label_3
    _geom_angle_site_symmetry_1
    _geom_angle_site_symmetry_3
    _geom_angle
    _geom_angle_publ_flag
    O1 K1 O2 3_666 1_545 100.31(5) ?
    O1 K1 O3 3_666 . 70.84(5) ?
    O2 K1 O3 1_545 . 169.83(5) ?
    O1 K1 O1 3_666 . 100.90(5) ?
    O2 K1 O1 1_545 . 112.58(5) ?
    O3 K1 O1 . . 65.62(6) ?
    O1 K1 O4 3_666 1_545 69.61(5) ?
    O2 K1 O4 1_545 1_545 73.33(5) ?
    O3 K1 O4 . 1_545 107.07(6) ?
    O1 K1 O4 . 1_545 169.97(5) ?
    O1 K1 O3 3_666 3_666 63.90(5) ?
    O2 K1 O3 1_545 3_666 66.52(5) ?
    O3 K1 O3 . 3_666 104.32(5) ?
    O1 K1 O3 . 3_666 67.66(5) ?
    O4 K1 O3 1_545 3_666 109.28(5) ?
    O1 K1 C4 3_666 . 126.04(6) ?
    O2 K1 C4 1_545 . 133.04(5) ?
    O3 K1 C4 . . 56.60(5) ?
    O1 K1 C4 . . 69.46(5) ?
    O4 K1 C4 1_545 . 113.01(5) ?
    O3 K1 C4 3_666 . 137.12(5) ?
    O1 K1 C5 3_666 . 128.62(6) ?
    O2 K1 C5 1_545 . 119.32(6) ?
    O3 K1 C5 . . 70.82(6) ?
    O1 K1 C5 . . 93.06(5) ?
    O4 K1 C5 1_545 . 90.70(5) ?
    O3 K1 C5 3_666 . 159.86(6) ?
    C4 K1 C5 . . 24.26(6) ?
    O1 K1 C3 3_666 . 140.12(5) ?
    O2 K1 C3 1_545 . 117.21(5) ?
    O3 K1 C3 . . 70.43(5) ?
    O1 K1 C3 . . 53.74(5) ?
    O4 K1 C3 1_545 . 131.90(5) ?
    O3 K1 C3 3_666 . 117.95(5) ?
    C4 K1 C3 . . 24.36(5) ?
    C5 K1 C3 . . 41.93(5) ?
    O1 K1 C6 3_666 . 144.60(6) ?
    O2 K1 C6 1_545 . 96.45(6) ?
    O3 K1 C6 . . 93.71(6) ?
    O1 K1 C6 . . 101.04(5) ?
    O4 K1 C6 1_545 . 85.95(5) ?
    O3 K1 C6 3_666 . 151.19(6) ?
    C4 K1 C6 . . 41.56(6) ?
    C5 K1 C6 . . 23.00(6) ?
    C3 K1 C6 . . 47.66(5) ?
    O1 K1 C8 3_666 . 162.86(5) ?
    O2 K1 C8 1_545 . 94.72(5) ?
    O3 K1 C8 . . 93.40(5) ?
    O1 K1 C8 . . 65.34(5) ?
    O4 K1 C8 1_545 . 123.29(5) ?
    O3 K1 C8 3_666 . 115.89(5) ?
    C4 K1 C8 . . 41.24(5) ?
    C5 K1 C8 . . 46.86(6) ?
    C3 K1 C8 . . 23.13(5) ?
    C6 K1 C8 . . 39.43(6) ?
    O1 K1 K1 3_666 3_666 51.07(3) ?
    O2 K1 K1 1_545 3_666 116.32(4) ?
    O3 K1 K1 . 3_666 54.37(4) ?
    O1 K1 K1 . 3_666 49.84(4) ?
    O4 K1 K1 1_545 3_666 120.59(4) ?
    O3 K1 K1 3_666 3_666 49.95(3) ?
    C4 K1 K1 . 3_666 100.37(4) ?
    C5 K1 K1 . 3_666 121.87(5) ?
    C3 K1 K1 . 3_666 97.39(4) ?
    C6 K1 K1 . 3_666 141.83(5) ?
    C8 K1 K1 . 3_666 114.41(4) ?
    C1 O1 K1 . 3_666 123.28(14) ?
    C1 O1 K1 . . 135.31(14) ?
    K1 O1 K1 3_666 . 79.10(5) ?
    C1 O2 K1 . 1_565 124.52(13) ?
    C10 O3 K1 . . 126.51(15) ?
    C10 O3 K1 . 3_666 117.98(15) ?
    K1 O3 K1 . 3_666 75.67(5) ?
    C10 O4 K1 . 1_565 136.90(14) ?
    C10 O4 H4' . . 113.6(16) ?
    K1 O4 H4' 1_565 . 87.9(16) ?
    O1 C1 O2 . . 124.2(2) ?
    O1 C1 C2 . . 121.41(19) ?
    O2 C1 C2 . . 114.38(18) ?
    C3 C2 C1 . . 114.97(18) ?
    C3 C2 H2A . . 108.5 ?
    C1 C2 H2A . . 108.5 ?
    C3 C2 H2B . . 108.5 ?
    C1 C2 H2B . . 108.5 ?
    H2A C2 H2B . . 107.5 ?
    C8 C3 C4 . . 119.1(2) ?
    C8 C3 C2 . . 119.2(2) ?
    C4 C3 C2 . . 121.7(2) ?
    C8 C3 K1 . . 85.25(13) ?
    C4 C3 K1 . . 74.46(11) ?
    C2 C3 K1 . . 110.62(12) ?
    C5 C4 C3 . . 118.3(2) ?
    C5 C4 C9 . . 120.2(2) ?
    C3 C4 C9 . . 121.5(2) ?
    C5 C4 K1 . . 80.87(12) ?
    C3 C4 K1 . . 81.18(12) ?
    C9 C4 K1 . . 108.22(13) ?
    C6 C5 C4 . . 121.7(2) ?
    C6 C5 K1 . . 85.62(14) ?
    C4 C5 K1 . . 74.87(12) ?
    C6 C5 H5 . . 119.1 ?
    C4 C5 H5 . . 119.1 ?
    K1 C5 H5 . . 110.3 ?
    C7 C6 C5 . . 119.8(2) ?
    C7 C6 K1 . . 82.60(14) ?
    C5 C6 K1 . . 71.39(13) ?
    C7 C6 H6 . . 120.1 ?
    C5 C6 H6 . . 120.1 ?
    K1 C6 H6 . . 116.5 ?
    C6 C7 C8 . . 119.6(2) ?
    C6 C7 K1 . . 75.30(14) ?
    C8 C7 K1 . . 75.38(13) ?
    C6 C7 H7 . . 120.2 ?
    C8 C7 H7 . . 120.2 ?
    K1 C7 H7 . . 120.2 ?
    C7 C8 C3 . . 121.5(2) ?
    C7 C8 K1 . . 82.34(14) ?
    C3 C8 K1 . . 71.62(12) ?
    C7 C8 H8 . . 119.3 ?
    C3 C8 H8 . . 119.3 ?
    K1 C8 H8 . . 117.3 ?
    C4 C9 C10 . . 113.96(18) ?
    C4 C9 H9A . . 108.8 ?
    C10 C9 H9A . . 108.8 ?
    C4 C9 H9B . . 108.8 ?
    C10 C9 H9B . . 108.8 ?
    H9A C9 H9B . . 107.7 ?
    O3 C10 O4 . . 124.2(2) ?
    O3 C10 C9 . . 120.7(2) ?
    O4 C10 C9 . . 115.0(2) ?
loop_
    _geom_torsion_atom_site_label_1
    _geom_torsion_atom_site_label_2
    _geom_torsion_atom_site_label_3
    _geom_torsion_atom_site_label_4
    _geom_torsion_site_symmetry_1
    _geom_torsion_site_symmetry_2
    _geom_torsion_site_symmetry_3
    _geom_torsion_site_symmetry_4
    _geom_torsion
    _geom_torsion_publ_flag
    O1 K1 O1 C1 3_666 . . . 126.9(2) ?
    O2 K1 O1 C1 1_545 . . . -127.0(2) ?
    O3 K1 O1 C1 . . . . 63.9(2) ?
    O4 K1 O1 C1 1_545 . . . 108.4(3) ?
    O3 K1 O1 C1 3_666 . . . -177.4(2) ?
    C4 K1 O1 C1 . . . . 2.3(2) ?
    C5 K1 O1 C1 . . . . -3.4(2) ?
    C3 K1 O1 C1 . . . . -19.0(2) ?
    C6 K1 O1 C1 . . . . -25.2(2) ?
    C8 K1 O1 C1 . . . . -42.4(2) ?
    K1 K1 O1 C1 3_666 . . . 126.9(2) ?
    O1 K1 O1 K1 3_666 . . 3_666 0.0 ?
    O2 K1 O1 K1 1_545 . . 3_666 106.11(5) ?
    O3 K1 O1 K1 . . . 3_666 -62.98(5) ?
    O4 K1 O1 K1 1_545 . . 3_666 -18.4(3) ?
    O3 K1 O1 K1 3_666 . . 3_666 55.70(5) ?
    C4 K1 O1 K1 . . . 3_666 -124.58(6) ?
    C5 K1 O1 K1 . . . 3_666 -130.30(6) ?
    C3 K1 O1 K1 . . . 3_666 -145.89(8) ?
    C6 K1 O1 K1 . . . 3_666 -152.05(6) ?
    C8 K1 O1 K1 . . . 3_666 -169.22(6) ?
    O1 K1 O3 C10 3_666 . . . -169.7(2) ?
    O2 K1 O3 C10 1_545 . . . -139.5(3) ?
    O1 K1 O3 C10 . . . . -57.54(19) ?
    O4 K1 O3 C10 1_545 . . . 129.80(19) ?
    O3 K1 O3 C10 3_666 . . . -114.4(2) ?
    C4 K1 O3 C10 . . . . 23.11(18) ?
    C5 K1 O3 C10 . . . . 45.16(19) ?
    C3 K1 O3 C10 . . . . 0.58(19) ?
    C6 K1 O3 C10 . . . . 42.9(2) ?
    C8 K1 O3 C10 . . . . 3.4(2) ?
    K1 K1 O3 C10 3_666 . . . -114.4(2) ?
    O1 K1 O3 K1 3_666 . . 3_666 -55.29(4) ?
    O2 K1 O3 K1 1_545 . . 3_666 -25.1(3) ?
    O1 K1 O3 K1 . . . 3_666 56.88(4) ?
    O4 K1 O3 K1 1_545 . . 3_666 -115.78(5) ?
    O3 K1 O3 K1 3_666 . . 3_666 0.0 ?
    C4 K1 O3 K1 . . . 3_666 137.53(7) ?
    C5 K1 O3 K1 . . . 3_666 159.58(6) ?
    C3 K1 O3 K1 . . . 3_666 115.00(6) ?
    C6 K1 O3 K1 . . . 3_666 157.33(5) ?
    C8 K1 O3 K1 . . . 3_666 117.82(5) ?
    K1 O1 C1 O2 3_666 . . . -42.1(3) ?
    K1 O1 C1 O2 . . . . -152.13(16) ?
    K1 O1 C1 C2 3_666 . . . 138.33(17) ?
    K1 O1 C1 C2 . . . . 28.3(3) ?
    K1 O2 C1 O1 1_565 . . . 120.5(2) ?
    K1 O2 C1 C2 1_565 . . . -60.0(2) ?
    O1 C1 C2 C3 . . . . -15.3(3) ?
    O2 C1 C2 C3 . . . . 165.1(2) ?
    C1 C2 C3 C8 . . . . 97.3(2) ?
    C1 C2 C3 C4 . . . . -83.0(3) ?
    C1 C2 C3 K1 . . . . 1.1(2) ?
    O1 K1 C3 C8 3_666 . . . -172.79(12) ?
    O2 K1 C3 C8 1_545 . . . -14.49(15) ?
    O3 K1 C3 C8 . . . . 172.82(15) ?
    O1 K1 C3 C8 . . . . -113.60(15) ?
    O4 K1 C3 C8 1_545 . . . 77.11(15) ?
    O3 K1 C3 C8 3_666 . . . -90.94(13) ?
    C4 K1 C3 C8 . . . . 121.97(19) ?
    C5 K1 C3 C8 . . . . 90.07(15) ?
    C6 K1 C3 C8 . . . . 58.20(14) ?
    K1 K1 C3 C8 3_666 . . . -139.20(13) ?
    O1 K1 C3 C4 3_666 . . . 65.24(15) ?
    O2 K1 C3 C4 1_545 . . . -136.46(12) ?
    O3 K1 C3 C4 . . . . 50.85(12) ?
    O1 K1 C3 C4 . . . . 124.43(14) ?
    O4 K1 C3 C4 1_545 . . . -44.86(15) ?
    O3 K1 C3 C4 3_666 . . . 147.09(12) ?
    C5 K1 C3 C4 . . . . -31.90(12) ?
    C6 K1 C3 C4 . . . . -63.77(13) ?
    C8 K1 C3 C4 . . . . -121.97(19) ?
    K1 K1 C3 C4 3_666 . . . 98.82(12) ?
    O1 K1 C3 C2 3_666 . . . -53.34(19) ?
    O2 K1 C3 C2 1_545 . . . 104.95(15) ?
    O3 K1 C3 C2 . . . . -67.73(15) ?
    O1 K1 C3 C2 . . . . 5.85(14) ?
    O4 K1 C3 C2 1_545 . . . -163.45(14) ?
    O3 K1 C3 C2 3_666 . . . 28.50(17) ?
    C4 K1 C3 C2 . . . . -118.6(2) ?
    C5 K1 C3 C2 . . . . -150.48(19) ?
    C6 K1 C3 C2 . . . . 177.65(19) ?
    C8 K1 C3 C2 . . . . 119.4(2) ?
    K1 K1 C3 C2 3_666 . . . -19.76(16) ?
    C8 C3 C4 C5 . . . . -0.8(3) ?
    C2 C3 C4 C5 . . . . 179.52(19) ?
    K1 C3 C4 C5 . . . . 74.57(17) ?
    C8 C3 C4 C9 . . . . 178.6(2) ?
    C2 C3 C4 C9 . . . . -1.1(3) ?
    K1 C3 C4 C9 . . . . -106.02(19) ?
    C8 C3 C4 K1 . . . . -75.34(18) ?
    C2 C3 C4 K1 . . . . 104.94(18) ?
    O1 K1 C4 C5 3_666 . . . 105.32(14) ?
    O2 K1 C4 C5 1_545 . . . -63.79(16) ?
    O3 K1 C4 C5 . . . . 120.34(15) ?
    O1 K1 C4 C5 . . . . -165.98(15) ?
    O4 K1 C4 C5 1_545 . . . 24.49(15) ?
    O3 K1 C4 C5 3_666 . . . -165.60(13) ?
    C3 K1 C4 C5 . . . . -120.7(2) ?
    C6 K1 C4 C5 . . . . -29.02(13) ?
    C8 K1 C4 C5 . . . . -90.37(15) ?
    K1 K1 C4 C5 3_666 . . . 154.26(13) ?
    O1 K1 C4 C3 3_666 . . . -133.94(12) ?
    O2 K1 C4 C3 1_545 . . . 56.94(14) ?
    O3 K1 C4 C3 . . . . -118.93(14) ?
    O1 K1 C4 C3 . . . . -45.25(12) ?
    O4 K1 C4 C3 1_545 . . . 145.22(12) ?
    O3 K1 C4 C3 3_666 . . . -44.87(15) ?
    C5 K1 C4 C3 . . . . 120.7(2) ?
    C6 K1 C4 C3 . . . . 91.71(14) ?
    C8 K1 C4 C3 . . . . 30.37(11) ?
    K1 K1 C4 C3 3_666 . . . -85.01(12) ?
    O1 K1 C4 C9 3_666 . . . -13.62(18) ?
    O2 K1 C4 C9 1_545 . . . 177.27(14) ?
    O3 K1 C4 C9 . . . . 1.40(14) ?
    O1 K1 C4 C9 . . . . 75.08(15) ?
    O4 K1 C4 C9 1_545 . . . -94.45(16) ?
    O3 K1 C4 C9 3_666 . . . 75.46(17) ?
    C5 K1 C4 C9 . . . . -118.9(2) ?
    C3 K1 C4 C9 . . . . 120.3(2) ?
    C6 K1 C4 C9 . . . . -147.96(19) ?
    C8 K1 C4 C9 . . . . 150.69(19) ?
    K1 K1 C4 C9 3_666 . . . 35.31(16) ?
    C3 C4 C5 C6 . . . . 0.2(3) ?
    C9 C4 C5 C6 . . . . -179.2(2) ?
    K1 C4 C5 C6 . . . . 74.9(2) ?
    C3 C4 C5 K1 . . . . -74.75(17) ?
    C9 C4 C5 K1 . . . . 105.83(18) ?
    O1 K1 C5 C6 3_666 . . . 142.02(14) ?
    O2 K1 C5 C6 1_545 . . . 6.69(16) ?
    O3 K1 C5 C6 . . . . -174.26(16) ?
    O1 K1 C5 C6 . . . . -111.41(15) ?
    O4 K1 C5 C6 1_545 . . . 77.89(14) ?
    O3 K1 C5 C6 3_666 . . . -95.1(2) ?
    C4 K1 C5 C6 . . . . -124.5(2) ?
    C3 K1 C5 C6 . . . . -92.50(16) ?
    C8 K1 C5 C6 . . . . -59.92(14) ?
    K1 K1 C5 C6 3_666 . . . -154.75(13) ?
    O1 K1 C5 C4 3_666 . . . -93.44(14) ?
    O2 K1 C5 C4 1_545 . . . 131.23(13) ?
    O3 K1 C5 C4 . . . . -49.72(14) ?
    O1 K1 C5 C4 . . . . 13.13(14) ?
    O4 K1 C5 C4 1_545 . . . -157.57(14) ?
    O3 K1 C5 C4 3_666 . . . 29.4(3) ?
    C3 K1 C5 C4 . . . . 32.04(12) ?
    C6 K1 C5 C4 . . . . 124.5(2) ?
    C8 K1 C5 C4 . . . . 64.62(13) ?
    K1 K1 C5 C4 3_666 . . . -30.21(15) ?
    C4 C5 C6 C7 . . . . 0.3(3) ?
    K1 C5 C6 C7 . . . . 69.5(2) ?
    C4 C5 C6 K1 . . . . -69.20(19) ?
    O1 K1 C6 C7 3_666 . . . 178.97(13) ?
    O2 K1 C6 C7 1_545 . . . 60.94(15) ?
    O3 K1 C6 C7 . . . . -119.50(15) ?
    O1 K1 C6 C7 . . . . -53.63(15) ?
    O4 K1 C6 C7 1_545 . . . 133.63(15) ?
    O3 K1 C6 C7 3_666 . . . 9.7(2) ?
    C4 K1 C6 C7 . . . . -94.26(16) ?
    C5 K1 C6 C7 . . . . -124.9(2) ?
    C3 K1 C6 C7 . . . . -60.36(14) ?
    C8 K1 C6 C7 . . . . -28.65(13) ?
    K1 K1 C6 C7 3_666 . . . -89.04(16) ?
    O1 K1 C6 C5 3_666 . . . -56.10(18) ?
    O2 K1 C6 C5 1_545 . . . -174.13(14) ?
    O3 K1 C6 C5 . . . . 5.43(15) ?
    O1 K1 C6 C5 . . . . 71.30(15) ?
    O4 K1 C6 C5 1_545 . . . -101.44(14) ?
    O3 K1 C6 C5 3_666 . . . 134.65(15) ?
    C4 K1 C6 C5 . . . . 30.67(13) ?
    C3 K1 C6 C5 . . . . 64.57(14) ?
    C8 K1 C6 C5 . . . . 96.28(16) ?
    K1 K1 C6 C5 3_666 . . . 35.89(18) ?
    C5 C6 C7 C8 . . . . -0.2(3) ?
    K1 C6 C7 C8 . . . . 63.3(2) ?
    C5 C6 C7 K1 . . . . -63.6(2) ?
    O1 K1 C7 C6 3_666 . . . -2.6(3) ?
    O2 K1 C7 C6 1_545 . . . -119.40(15) ?
    O3 K1 C7 C6 . . . . 63.61(15) ?
    O1 K1 C7 C6 . . . . 127.72(15) ?
    O4 K1 C7 C6 1_545 . . . -47.38(15) ?
    O3 K1 C7 C6 3_666 . . . -173.97(13) ?
    C4 K1 C7 C6 . . . . 63.69(15) ?
    C5 K1 C7 C6 . . . . 30.06(14) ?
    C3 K1 C7 C6 . . . . 97.57(17) ?
    C8 K1 C7 C6 . . . . 126.6(2) ?
    K1 K1 C7 C6 3_666 . . . 116.29(14) ?
    O1 K1 C7 C8 3_666 . . . -129.2(2) ?
    O2 K1 C7 C8 1_545 . . . 114.02(14) ?
    O3 K1 C7 C8 . . . . -62.96(15) ?
    O1 K1 C7 C8 . . . . 1.15(14) ?
    O4 K1 C7 C8 1_545 . . . -173.96(14) ?
    O3 K1 C7 C8 3_666 . . . 59.46(16) ?
    C4 K1 C7 C8 . . . . -62.89(14) ?
    C5 K1 C7 C8 . . . . -96.52(16) ?
    C3 K1 C7 C8 . . . . -29.00(13) ?
    C6 K1 C7 C8 . . . . -126.6(2) ?
    K1 K1 C7 C8 3_666 . . . -10.29(18) ?
    C6 C7 C8 C3 . . . . -0.4(3) ?
    K1 C7 C8 C3 . . . . 62.90(19) ?
    C6 C7 C8 K1 . . . . -63.3(2) ?
    C4 C3 C8 C7 . . . . 0.9(3) ?
    C2 C3 C8 C7 . . . . -179.4(2) ?
    K1 C3 C8 C7 . . . . -68.4(2) ?
    C4 C3 C8 K1 . . . . 69.28(17) ?
    C2 C3 C8 K1 . . . . -111.00(18) ?
    O1 K1 C8 C7 3_666 . . . 142.7(2) ?
    O2 K1 C8 C7 1_545 . . . -66.03(14) ?
    O3 K1 C8 C7 . . . . 120.10(14) ?
    O1 K1 C8 C7 . . . . -178.74(15) ?
    O4 K1 C8 C7 1_545 . . . 7.10(16) ?
    O3 K1 C8 C7 3_666 . . . -132.18(14) ?
    C4 K1 C8 C7 . . . . 94.82(16) ?
    C5 K1 C8 C7 . . . . 60.55(15) ?
    C3 K1 C8 C7 . . . . 126.9(2) ?
    C6 K1 C8 C7 . . . . 28.40(14) ?
    K1 K1 C8 C7 3_666 . . . 172.23(13) ?
    O1 K1 C8 C3 3_666 . . . 15.9(3) ?
    O2 K1 C8 C3 1_545 . . . 167.10(13) ?
    O3 K1 C8 C3 . . . . -6.77(14) ?
    O1 K1 C8 C3 . . . . 54.39(13) ?
    O4 K1 C8 C3 1_545 . . . -119.77(13) ?
    O3 K1 C8 C3 3_666 . . . 100.94(13) ?
    C4 K1 C8 C3 . . . . -32.06(12) ?
    C5 K1 C8 C3 . . . . -66.32(14) ?
    C6 K1 C8 C3 . . . . -98.48(16) ?
    K1 K1 C8 C3 3_666 . . . 45.36(14) ?
    C5 C4 C9 C10 . . . . -108.5(2) ?
    C3 C4 C9 C10 . . . . 72.1(3) ?
    K1 C4 C9 C10 . . . . -18.6(2) ?
    K1 O3 C10 O4 . . . . 134.88(18) ?
    K1 O3 C10 O4 3_666 . . . 42.3(3) ?
    K1 O3 C10 C9 . . . . -46.6(3) ?
    K1 O3 C10 C9 3_666 . . . -139.12(17) ?
    K1 O4 C10 O3 1_565 . . . -116.9(2) ?
    K1 O4 C10 C9 1_565 . . . 64.4(3) ?
    C4 C9 C10 O3 . . . . 42.3(3) ?
    C4 C9 C10 O4 . . . . -139.0(2) ?
loop_
    _geom_hbond_atom_site_label_D
    _geom_hbond_atom_site_label_H
    _geom_hbond_atom_site_label_A
    _geom_hbond_site_symmetry_A
    _geom_hbond_distance_DH
    _geom_hbond_distance_HA
    _geom_hbond_distance_DA
    _geom_hbond_angle_DHA
    O4 H4' O1 3_676 1.01(3) 2.57(3) 3.248(2) 125(2)
    O4 H4' O2 3_676 1.01(3) 1.47(3) 2.471(2) 176(3)
    C2 H2A O2 3_576 0.97 2.53 3.480(3) 167
data_global
_journal_date_recd_electronic     2008-10-30
_journal_date_accepted     2008-11-19
_journal_name_full     'Acta Crystallographica, Section E'
_journal_year     2008
_journal_volume     64
_journal_issue     12
_journal_page_first     m1626
_journal_page_last     m1626
_journal_paper_category     QM
_journal_coeditor_code     SG2283
_publ_contact_author_name     'Hugo Tlahuext'
_publ_contact_author_address
;
Centro de Investigaciones Qu\'imicas
Universidad Aut\'onoma del Estado de Morelos. Av. Universidad 1001 Col.
Chamilpa
CP 62209
Cuernavaca Mor.
M\'exico
;
_publ_contact_author_email     'tlahuext@ciq.uaem.mx'
_publ_contact_author_fax     '52(777)3297979'
_publ_contact_author_phone     '52(777)3297979'
_publ_section_title
;
Poly[potassium-\m-2-[2-(carboxymethyl)phenyl]acetato]
;
loop_
    _publ_author_name
    _publ_author_footnote
    _publ_author_address
    'Garc\'ia-Zarracino, Reyes' .
;
Facultad de Qu\'imica, Universidad Aut\'onoma del Carmen. Calle 56 No. 4,
CP 24180, Cd. del Carmen, Campeche, Mexico
;
    'Rangel-Marr\'on, Marcela' .
;
Facultad de Qu\'imica, Universidad Aut\'onoma del Carmen. Calle 56 No. 4,
CP 24180, Cd. del Carmen, Campeche, Mexico
;
    'Tlahuext, Hugo' .
;
Centro de Investigaciones Qu\'imicas
Universidad Aut\'onoma del Estado de Morelos. Av. Universidad 1001 Col.
Chamilpa
CP 62209
Cuernavaca Mor.
Mexico
;
    'H\"opfl, Herbert' .
;
Centro de Investigaciones Qu\'imicas
Universidad Aut\'onoma del Estado de Morelos. Av. Universidad 1001 Col.
Chamilpa
CP 62209
Cuernavaca Mor.
Mexico
;
