# Supplementary material for: Poly[potassium-μ-2-[2-(carboxymethyl)phenyl]acetato]
Source: Acta Crystallogr Sect E Struct Rep Online. 2008 Nov 29;64(Pt 12):m1626. doi: 10.1107/S1600536808038889 (PMC2960034; doi:10.1107/S1600536808038889)
Supplement: Supplementary file 2 [file e-64-m1626-Isup2.hkl]

# 
# h,k,l, Fc-squared, Fo-squared, sigma(Fo-squared) and status flag 
# 
data_I
_shelx_title ' 9herbm in P2(1)/c' 
_shelx_refln_list_code          4 
_shelx_F_calc_maximum      172.91 
_exptl_crystal_F_000       480.00 
_reflns_d_resolution_high  0.8412 
 
loop_ 
 _symmetry_equiv_pos_as_xyz 
 'x, y, z' 
 '-x, y+1/2, -z+1/2' 
 '-x, -y, -z' 
 'x, -y-1/2, z-1/2' 
 
_cell_length_a     8.3365 
_cell_length_b     6.7886 
_cell_length_c    17.6506 
_cell_angle_alpha  90.000 
_cell_angle_beta   92.543 
_cell_angle_gamma  90.000 
 
_shelx_F_squared_multiplier     1.000 
 
loop_ 
 _refln_index_h 
 _refln_index_k 
 _refln_index_l 
 _refln_F_squared_calc 
 _refln_F_squared_meas 
 _refln_F_squared_sigma 
 _refln_observed_status 
   3   0   0      178.45      176.88      5.01 o 
   4   0   0      249.59      307.18      7.49 o 
   5   0   0        0.47        1.84      1.20 o 
   6   0   0       15.53       15.26      3.03 o 
   7   0   0      129.10      140.38      7.86 o 
   8   0   0      995.97     1058.05     38.60 o 
   9   0   0       67.52       77.55      8.69 o 
   1   1   0     1406.05     1452.00     18.10 o 
   2   1   0     2139.59     2113.29     73.99 o 
   3   1   0     3000.94     2956.03    110.39 o 
   4   1   0      673.55      688.72     13.07 o 
   5   1   0       49.20       48.56      1.96 o 
   6   1   0      412.56      412.91     10.01 o 
   7   1   0       80.29       81.11      4.73 o 
   8   1   0       67.06       68.02      5.36 o 
   9   1   0        0.06        2.45      1.88 o 
   0   2   0     1675.97     1529.54     31.32 o 
   1   2   0      508.05      481.47      8.16 o 
   2   2   0       48.04       58.05      2.01 o 
   3   2   0      391.26      362.19      9.78 o 
   4   2   0     2546.70     2748.24     72.72 o 
   5   2   0       43.21       49.94      2.26 o 
   6   2   0        0.29        1.39      0.93 o 
   7   2   0       48.90       46.91      3.85 o 
   8   2   0       12.17       12.06      2.56 o 
   9   2   0        0.78        2.80      2.15 o 
   1   3   0      243.41      233.61      5.33 o 
   2   3   0      491.12      501.97      8.85 o 
   3   3   0        0.41        0.86      0.60 o 
   4   3   0        3.07        2.53      0.82 o 
   5   3   0        0.15        1.37      0.80 o 
   6   3   0        7.71       10.51      2.24 o 
   7   3   0       40.50       46.25      3.94 o 
   8   3   0        3.40        6.98      2.14 o 
   9   3   0        0.48       -0.46      2.08 o 
   0   4   0      184.55      171.79      5.60 o 
   1   4   0       16.04       23.40      1.56 o 
   2   4   0        1.96        2.17      0.95 o 
   3   4   0        0.31        1.59      0.86 o 
   4   4   0      538.18      534.03     10.41 o 
   5   4   0      152.81      166.22      5.14 o 
   6   4   0       72.20       70.59      4.93 o 
   7   4   0        9.31       12.23      2.78 o 
   8   4   0       25.85       27.99      4.12 o 
   1   5   0       37.91       43.82      2.72 o 
   2   5   0     1244.03     1218.24     22.55 o 
   3   5   0      764.75      715.51     24.60 o 
   4   5   0        5.03        7.36      1.51 o 
   5   5   0      201.84      189.02      5.97 o 
   6   5   0      111.73      112.34      6.52 o 
   7   5   0        2.28        4.64      2.10 o 
   0   6   0     4000.61     4015.12    120.40 o 
   1   6   0      155.63      144.48      5.41 o 
   2   6   0       30.48       29.32      2.99 o 
   3   6   0       25.68       29.56      3.04 o 
   4   6   0       10.49       19.96      2.78 o 
   5   6   0        7.33       12.02      2.34 o 
   6   6   0       28.96       27.58      4.54 o 
   1   7   0       68.67       73.11      5.43 o 
   2   7   0      142.22      139.28      8.96 o 
   3   7   0       92.28      104.35      8.18 o 
   4   7   0       33.49       48.59      6.26 o 
   0   8   0       43.20       42.14      7.70 o 
   1   8   0       21.52       22.55      4.03 o 
  -9   1   1        1.36        4.20      1.96 o 
  -8   1   1       49.01       51.69      4.85 o 
  -7   1   1       49.26       55.33      3.87 o 
  -6   1   1        3.75        5.21      1.39 o 
  -5   1   1      414.06      416.07      8.25 o 
  -4   1   1      285.12      282.89      5.48 o 
  -3   1   1     2012.58     1912.65     68.80 o 
  -2   1   1      478.06      461.85     20.78 o 
  -1   1   1      701.74      738.60     18.73 o 
   0   1   1      161.12      158.04      3.56 o 
   1   1   1     2896.89     2959.57     35.97 o 
   2   1   1     1270.54     1401.44     17.86 o 
   3   1   1      831.00      796.50     11.10 o 
   4   1   1     1700.50     1812.03     22.35 o 
   5   1   1      946.47      998.07     14.32 o 
   6   1   1      226.02      214.81      6.70 o 
   7   1   1       36.55       39.08      3.16 o 
   8   1   1       19.97       24.00      3.37 o 
   9   1   1        0.17        0.12      1.71 o 
  -9   2   1       20.52       20.48      3.77 o 
  -8   2   1        6.55        9.72      2.65 o 
  -7   2   1      211.00      216.43      8.93 o 
  -6   2   1      528.56      539.85     14.97 o 
  -5   2   1       12.78       13.81      1.45 o 
  -4   2   1      991.95     1016.55     18.94 o 
  -2   2   1      685.87      703.89     10.28 o 
  -1   2   1     1115.97     1091.09     15.52 o 
   1   2   1     1102.53      976.91     16.72 o 
   2   2   1     2073.76     2008.45     78.54 o 
   3   2   1      483.92      460.76      7.96 o 
   4   2   1       83.65       78.18      2.55 o 
   5   2   1       73.41       66.93      2.49 o 
   6   2   1      107.71       99.29      4.38 o 
   7   2   1      107.95      100.25      5.38 o 
   8   2   1       88.97       99.50      5.71 o 
   9   2   1      150.76      159.87      9.98 o 
  -9   3   1       37.97       45.17      8.25 o 
  -8   3   1        6.21        5.78      1.98 o 
  -7   3   1      253.89      266.93     10.47 o 
  -6   3   1      283.93      283.34     10.24 o 
  -5   3   1      293.17      256.15      6.70 o 
  -4   3   1      625.47      625.49     11.05 o 
  -3   3   1      169.40      160.74      4.27 o 
  -2   3   1      245.12      309.10      6.44 o 
  -1   3   1     3622.60     3698.05     55.51 o 
   0   3   1     7225.35     7370.65    221.69 o 
   1   3   1     3062.89     3202.85     45.41 o 
   2   3   1       91.80       99.80      3.08 o 
   3   3   1      727.45      745.31     12.29 o 
   4   3   1       41.47       41.22      2.06 o 
   5   3   1      126.59      134.56      4.00 o 
   6   3   1       25.67       29.41      2.91 o 
   7   3   1      312.51      296.62     10.11 o 
   8   3   1      142.81      146.93      7.99 o 
   9   3   1      196.26      212.23     11.90 o 
  -8   4   1        3.48        4.46      2.18 o 
  -7   4   1      112.04      125.68      7.11 o 
  -6   4   1      239.23      255.76     10.03 o 
  -5   4   1        3.19        6.13      1.30 o 
  -4   4   1      643.02      661.24     13.14 o 
  -3   4   1     1841.48     1742.49    133.75 o 
  -2   4   1      251.58      245.75      5.78 o 
  -1   4   1      418.42      410.28      7.41 o 
   0   4   1      201.00      185.27      4.17 o 
   1   4   1      325.00      316.38      7.16 o 
   2   4   1     1235.95     1236.17     18.85 o 
   3   4   1       42.46       55.12      2.65 o 
   4   4   1       16.69       22.33      2.05 o 
   5   4   1        1.15        2.44      1.06 o 
   6   4   1       68.69       68.25      4.92 o 
   7   4   1       70.09       80.37      5.62 o 
   8   4   1      100.55      105.99      7.31 o 
  -7   5   1       67.85       78.44      5.69 o 
  -6   5   1        6.15        9.19      2.34 o 
  -5   5   1       38.58       44.81      3.17 o 
  -4   5   1      225.62      240.37      7.19 o 
  -3   5   1      117.29      117.97      5.03 o 
  -2   5   1        3.32        2.88      1.14 o 
  -1   5   1        2.74        3.48      1.20 o 
   0   5   1       58.93       55.55      2.98 o 
   1   5   1       17.43       19.45      2.25 o 
   2   5   1       29.94       31.56      2.80 o 
   3   5   1      470.39      458.51     10.48 o 
   4   5   1      228.31      222.52      6.37 o 
   5   5   1       60.40       60.51      3.27 o 
   6   5   1        6.14        7.28      2.14 o 
   7   5   1        2.30        4.54      2.06 o 
  -6   6   1       12.96       16.21      3.60 o 
  -5   6   1       12.27       18.15      2.79 o 
  -4   6   1        0.23        0.96      1.24 o 
  -3   6   1       11.44       12.38      2.09 o 
  -2   6   1        0.25        1.34      1.25 o 
  -1   6   1      218.46      197.97      7.41 o 
   0   6   1      172.65      169.45      5.92 o 
   1   6   1        0.00        0.16      1.16 o 
   2   6   1       72.29       70.87      3.46 o 
   3   6   1      103.10      104.66      5.22 o 
   4   6   1       18.04       17.49      3.98 o 
   5   6   1        2.08        3.35      1.89 o 
   6   6   1       28.13       43.21     11.36 o 
  -4   7   1       56.57       57.71      6.34 o 
  -3   7   1       24.30       33.57      4.71 o 
  -2   7   1      190.69      183.42      8.76 o 
  -1   7   1       98.94      109.54      6.62 o 
   0   7   1       13.34       19.30      3.45 o 
   1   7   1        3.12        7.32      2.44 o 
   2   7   1       33.38       38.13      4.16 o 
   3   7   1       28.17       34.07      3.95 o 
   4   7   1       60.81       69.69      5.78 o 
  -1   8   1       51.85       64.81      6.29 o 
   0   8   1        9.93       13.44      3.21 o 
   1   8   1       63.89       66.14      5.72 o 
  -9   0   2      187.15      175.32     17.11 o 
  -8   0   2      319.92      316.20     31.88 o 
  -7   0   2     1059.16     1006.30     35.52 o 
  -6   0   2     1179.12     1169.70     26.85 o 
  -4   0   2      266.22      250.42     14.11 o 
  -1   0   2    16310.64    14410.51    424.36 o 
   0   0   2     4646.61     4947.10     83.70 o 
   1   0   2      444.91      456.72      8.58 o 
   2   0   2       66.82       61.36      5.18 o 
   3   0   2     3716.95     3865.01     82.39 o 
   4   0   2       18.93       27.58      3.53 o 
   5   0   2     1102.05     1098.58     30.12 o 
   6   0   2      103.07       95.73      6.13 o 
   7   0   2      363.25      354.89     13.94 o 
   8   0   2       76.09       80.98      6.47 o 
   9   0   2      142.07      125.07     13.00 o 
  -9   1   2       13.27       15.68      3.35 o 
  -8   1   2       15.75       23.25      3.92 o 
  -7   1   2        5.95        4.02      1.77 o 
  -6   1   2      443.13      454.45      8.63 o 
  -5   1   2      176.30      178.78      5.52 o 
  -1   1   2      187.14      172.03      4.67 o 
   0   1   2     1486.52     1562.30     25.45 o 
   1   1   2      468.82      493.41      6.88 o 
   2   1   2     2734.66     2750.78     33.78 o 
   3   1   2      492.85      536.10      7.96 o 
   4   1   2       11.10       10.45      1.11 o 
   5   1   2     1997.84     2049.42     33.94 o 
   6   1   2      856.35      837.12     16.88 o 
   7   1   2       28.40       28.04      2.95 o 
   8   1   2        3.71        3.44      1.69 o 
   9   1   2      295.78      288.82     12.39 o 
  -9   2   2       60.80       67.98      5.74 o 
  -8   2   2       20.33       27.62      5.10 o 
  -7   2   2        0.12        0.58      1.36 o 
  -6   2   2        6.88       16.06      2.02 o 
  -5   2   2      163.31      180.79      4.64 o 
  -4   2   2       60.56       62.74      2.38 o 
  -3   2   2      480.28      496.26      8.11 o 
  -2   2   2       25.45       21.60      1.29 o 
  -1   2   2     2417.46     2583.03     44.53 o 
   0   2   2       53.27       50.47      1.44 o 
   1   2   2      150.20      137.93      3.16 o 
   2   2   2      715.20      687.77      9.99 o 
   3   2   2      742.80      788.28     11.55 o 
   4   2   2       93.52       85.52      2.68 o 
   5   2   2       78.02       73.73      2.97 o 
   6   2   2        0.99        2.32      1.17 o 
   7   2   2       82.19       83.77      5.34 o 
   8   2   2       46.76       52.71      4.18 o 
   9   2   2       23.14       22.01      3.42 o 
  -9   3   2       10.47       15.82      3.42 o 
  -8   3   2        6.93        5.46      2.72 o 
  -7   3   2       12.16       15.95      2.72 o 
  -6   3   2        1.06        0.82      0.97 o 
  -5   3   2       26.68       26.42      1.95 o 
  -4   3   2       20.13       22.28      1.68 o 
  -3   3   2        0.93        1.91      0.67 o 
  -2   3   2        0.74        0.80      0.56 o 
  -1   3   2       23.46       21.05      1.26 o 
   0   3   2      147.17      143.01      3.83 o 
   1   3   2      110.33      117.53      3.28 o 
   2   3   2        1.35        1.68      0.53 o 
   3   3   2       56.06       56.12      2.21 o 
   4   3   2       81.65       85.24      2.94 o 
   5   3   2        6.11        4.19      1.09 o 
   6   3   2       72.31       72.20      4.74 o 
   7   3   2        1.89        3.95      1.78 o 
   8   3   2        9.44       12.06      2.99 o 
   9   3   2        0.47        1.51      1.77 o 
  -8   4   2       44.21       41.83      4.93 o 
  -7   4   2        4.62        5.59      2.68 o 
  -6   4   2        1.50        8.09      1.67 o 
  -5   4   2      102.62      104.83      4.42 o 
  -4   4   2      261.36      249.03      6.90 o 
  -3   4   2       23.08       33.06      2.30 o 
  -2   4   2       31.39       25.28      1.76 o 
  -1   4   2     1044.37     1060.85     16.23 o 
   0   4   2       95.45       78.82      3.01 o 
   1   4   2       63.80       69.52      3.23 o 
   2   4   2       42.75       47.58      2.35 o 
   3   4   2       82.69       69.98      2.98 o 
   4   4   2      399.82      382.56      8.32 o 
   5   4   2       36.15       35.72      2.51 o 
   6   4   2        0.77        5.37      1.75 o 
   7   4   2      260.12      236.74     10.23 o 
   8   4   2        1.30        4.21      2.16 o 
  -7   5   2        1.46        2.91      1.98 o 
  -6   5   2      367.70      373.58     11.36 o 
  -5   5   2       38.84       43.49      3.18 o 
  -4   5   2      146.20      137.46      5.62 o 
  -3   5   2     1121.04     1109.79     21.35 o 
  -2   5   2      116.55      106.76      4.23 o 
  -1   5   2       14.08       15.31      1.90 o 
   0   5   2       39.68       37.44      2.59 o 
   1   5   2      123.05      120.91      5.43 o 
   2   5   2      616.46      631.06     12.74 o 
   3   5   2      131.83      128.73      4.85 o 
   4   5   2       26.12       27.90      2.61 o 
   5   5   2      421.34      435.24      9.88 o 
   6   5   2       67.31       78.84      5.51 o 
   7   5   2        0.81        2.14      1.85 o 
  -6   6   2      129.64      156.41      9.27 o 
  -5   6   2      240.67      252.74      9.94 o 
  -4   6   2       80.24       84.87      5.35 o 
  -3   6   2        1.43        2.47      1.73 o 
  -2   6   2       85.30       85.67      4.66 o 
  -1   6   2      711.15      711.84     16.34 o 
   0   6   2      745.50      719.86     16.51 o 
   1   6   2        9.77       11.74      2.37 o 
   2   6   2       86.22       82.74      5.18 o 
   3   6   2      458.04      428.89     15.53 o 
   4   6   2        4.10        7.62      1.98 o 
   5   6   2       18.57       18.83      4.91 o 
   6   6   2        3.75        3.84      3.04 o 
  -4   7   2      108.15      114.90      6.63 o 
  -3   7   2      286.56      281.31     13.28 o 
  -2   7   2      358.04      342.71     10.85 o 
  -1   7   2        3.13        2.47      1.94 o 
   0   7   2        0.88        3.53      1.72 o 
   1   7   2        1.66        4.14      1.80 o 
   2   7   2       30.09       42.64      4.47 o 
   3   7   2        4.83        9.36      2.24 o 
   4   7   2       29.76       37.54      4.63 o 
   0   8   2        7.63       10.49      2.97 o 
  -9   1   3      181.59      177.39     10.32 o 
  -8   1   3       87.62       80.72      5.84 o 
  -7   1   3        0.54        0.50      1.42 o 
  -6   1   3       50.19       57.44      2.91 o 
  -5   1   3       15.19       20.22      1.41 o 
  -3   1   3      235.69      208.10      4.65 o 
  -1   1   3     4021.67     4185.74     53.70 o 
   0   1   3     1590.82     1623.48     21.85 o 
   1   1   3     4062.74     4310.10     51.89 o 
   2   1   3      197.63      176.78      3.49 o 
   3   1   3      255.58      233.42      4.21 o 
   4   1   3      625.73      633.80     11.21 o 
   5   1   3      391.63      403.89      9.61 o 
   6   1   3      334.51      309.10      8.63 o 
   7   1   3      128.55      123.04      5.35 o 
   8   1   3        0.42        2.45      1.32 o 
   9   1   3       34.08       46.13      5.80 o 
  -9   2   3       18.94       28.26      4.50 o 
  -8   2   3      116.42      123.50      8.06 o 
  -7   2   3      486.81      459.43     14.12 o 
  -6   2   3      373.27      393.41      8.95 o 
  -5   2   3      190.58      195.84     10.62 o 
  -3   2   3      640.25      631.84     11.26 o 
  -2   2   3        0.12        2.84      0.69 o 
  -1   2   3       15.97       18.25      1.16 o 
   0   2   3      941.27      849.78     12.34 o 
   1   2   3     1338.22     1278.06     16.83 o 
   2   2   3       94.66      132.12      3.04 o 
   3   2   3      357.61      350.49      6.19 o 
   4   2   3       85.50       69.71      2.37 o 
   5   2   3      448.57      451.64     10.48 o 
   6   2   3      595.81      583.60     13.22 o 
   7   2   3      113.32      112.19      5.15 o 
   8   2   3      183.79      184.21      8.08 o 
   9   2   3      193.26      205.68      9.75 o 
  -9   3   3      110.15      114.61      8.42 o 
  -8   3   3       30.53       23.14      6.69 o 
  -7   3   3      210.37      204.80      8.88 o 
  -6   3   3      627.77      638.81     13.11 o 
  -5   3   3      767.88      737.27     14.02 o 
  -4   3   3      229.21      228.28      5.53 o 
  -3   3   3      666.66      739.30     13.24 o 
  -2   3   3        3.31        3.87      0.77 o 
  -1   3   3     1839.83     1901.02     28.69 o 
   0   3   3      123.26       94.68      2.99 o 
   1   3   3      495.28      533.68      9.14 o 
   2   3   3     2988.37     3152.41     39.89 o 
   3   3   3     2241.34     2384.61     31.14 o 
   4   3   3       58.95       52.97      2.27 o 
   5   3   3      586.81      583.32     12.81 o 
   6   3   3     1179.16     1224.28     23.27 o 
   7   3   3      192.22      202.71      7.94 o 
   8   3   3       60.71       68.57      5.33 o 
   9   3   3      190.79      173.49      9.27 o 
  -8   4   3       94.27      100.58      7.45 o 
  -7   4   3      371.95      373.88     13.14 o 
  -6   4   3      212.23      217.50      6.92 o 
  -5   4   3      222.51      223.98      6.76 o 
  -4   4   3      320.65      305.17      7.38 o 
  -3   4   3      269.05      226.73      9.64 o 
  -2   4   3       14.90       16.49      1.67 o 
  -1   4   3        0.24        1.23      0.63 o 
   0   4   3      506.44      489.98      9.70 o 
   1   4   3      201.82      190.15      5.21 o 
   2   4   3      103.47      126.34      3.99 o 
   3   4   3      371.91      363.71      7.95 o 
   4   4   3        3.03        6.34      1.71 o 
   5   4   3      486.93      493.29     12.98 o 
   6   4   3      305.71      314.66     10.11 o 
   7   4   3       92.54       99.57      6.41 o 
   8   4   3       26.44       31.32      4.66 o 
  -7   5   3        6.30       11.01      2.58 o 
  -6   5   3        4.33        7.84      1.82 o 
  -5   5   3        6.08       13.03      2.20 o 
  -4   5   3        3.91        6.63      1.84 o 
  -3   5   3        7.91       10.02      1.71 o 
  -2   5   3      276.48      274.06      7.26 o 
  -1   5   3      857.10      839.41     15.65 o 
   0   5   3      115.73       98.90      5.04 o 
   1   5   3      161.00      169.78      5.76 o 
   2   5   3       84.75       77.51      3.56 o 
   3   5   3       56.11       54.40      2.90 o 
   4   5   3       25.79       29.77      2.66 o 
   5   5   3       53.11       56.25      3.45 o 
   6   5   3      207.64      211.36      9.74 o 
   7   5   3       75.83       79.79      7.08 o 
  -6   6   3        3.49        4.26      2.03 o 
  -5   6   3       59.23       67.32      5.11 o 
  -4   6   3        1.53        2.32      1.58 o 
  -3   6   3        7.25        9.56      2.15 o 
  -2   6   3       24.33       25.91      3.30 o 
  -1   6   3      573.82      550.40     13.77 o 
   0   6   3       18.58       17.33      2.71 o 
   1   6   3       64.38       57.49      4.85 o 
   2   6   3        6.37        7.13      2.07 o 
   3   6   3       85.31       81.11      5.26 o 
   4   6   3       41.29       35.63      5.42 o 
   5   6   3        9.85       10.32      3.01 o 
   6   6   3        1.88        4.29      3.88 o 
  -4   7   3       96.98       95.42      6.09 o 
  -3   7   3       19.13       26.79      3.97 o 
  -2   7   3      155.40      159.21     10.31 o 
  -1   7   3       76.54       71.30      4.61 o 
   0   7   3      161.15      139.44      6.55 o 
   1   7   3        1.74        3.88      1.93 o 
   2   7   3        1.28        4.47      1.90 o 
   3   7   3        4.31        6.05      2.01 o 
   4   7   3      102.36      105.49      6.44 o 
  -9   0   4       82.59       77.47      8.56 o 
  -8   0   4      288.18      252.14     67.97 o 
  -7   0   4      138.73      109.15     11.07 o 
  -4   0   4       74.37       68.72      4.19 o 
  -3   0   4       15.47       17.18      1.40 o 
  -2   0   4    12201.52    13161.20    221.70 o 
  -1   0   4      656.92      740.87     14.01 o 
   0   0   4      303.14      271.09      6.40 o 
   1   0   4      316.29      372.18      9.33 o 
   2   0   4    29896.42    28459.28    510.23 o 
   3   0   4     9624.54    10327.80    262.81 o 
   4   0   4      268.69      266.88      9.67 o 
   5   0   4      436.31      421.83     14.02 o 
   6   0   4       20.98       23.70      5.50 o 
   7   0   4      573.52      550.28     19.00 o 
   8   0   4       70.30       67.99      6.03 o 
   9   0   4        8.51        9.12      4.00 o 
  -9   1   4       57.60       57.89      7.07 o 
  -8   1   4       22.81       28.19      4.56 o 
  -6   1   4       21.25       17.70      3.35 o 
  -5   1   4      119.18      111.52      4.05 o 
  -4   1   4      591.55      521.67     24.18 o 
  -2   1   4      118.94      138.74      3.25 o 
  -1   1   4     7217.81     7370.76     88.31 o 
   0   1   4     1301.59     1312.34     17.97 o 
   1   1   4     4487.40     4650.29     56.22 o 
   2   1   4     4707.21     5243.80     63.28 o 
   3   1   4       54.66       62.10      2.16 o 
   4   1   4      686.45      663.82      9.29 o 
   5   1   4     1305.76     1318.87     23.81 o 
   6   1   4        5.96        7.72      1.81 o 
   7   1   4       16.63       13.30      2.30 o 
   8   1   4       86.36       85.98      4.79 o 
   9   1   4      133.71      145.84      7.51 o 
  -9   2   4        0.14        1.01      2.01 o 
  -8   2   4       18.50       16.55      5.14 o 
  -7   2   4      162.17      147.94      8.32 o 
  -6   2   4        1.50        3.75      1.17 o 
  -5   2   4        0.07        2.14      0.85 o 
  -4   2   4        5.90       15.65      1.30 o 
  -3   2   4      261.75      310.59      6.74 o 
  -2   2   4      878.39      894.44     17.74 o 
  -1   2   4      635.01      587.40     17.92 o 
   0   2   4      128.78      121.42      2.95 o 
   1   2   4      152.82      147.77      3.09 o 
   2   2   4       73.28      113.03      3.03 o 
   3   2   4      372.46      322.93      5.88 o 
   4   2   4      162.79      140.99      3.57 o 
   5   2   4        0.54        2.22      1.21 o 
   6   2   4      537.08      510.06     12.15 o 
   7   2   4      108.91      110.71      5.15 o 
   8   2   4       17.15       16.28      2.63 o 
   9   2   4        2.77        3.64      2.12 o 
  -9   3   4        8.55        8.25      2.72 o 
  -8   3   4        1.33        0.79      1.71 o 
  -7   3   4        2.45        3.33      1.90 o 
  -6   3   4        5.55        6.88      1.47 o 
  -5   3   4       13.32       15.31      2.12 o 
  -4   3   4       38.98       41.24      2.35 o 
  -3   3   4      213.28      228.29      5.35 o 
  -2   3   4       15.90       18.75      1.42 o 
  -1   3   4      283.30      278.19      7.65 o 
   0   3   4      142.75      151.83      3.87 o 
   1   3   4      146.53      141.85      3.71 o 
   2   3   4        2.31        2.93      0.66 o 
   3   3   4       19.33       24.95      1.60 o 
   4   3   4       42.05       45.53      2.13 o 
   5   3   4       21.06       23.70      2.45 o 
   6   3   4       71.91       73.42      4.40 o 
   7   3   4        0.21        0.66      1.34 o 
   8   3   4        7.19       11.08      2.70 o 
  -8   4   4        0.06        1.11      1.88 o 
  -7   4   4       13.19       22.65      3.76 o 
  -6   4   4        0.61        1.98      1.23 o 
  -5   4   4      113.86      104.08      4.42 o 
  -4   4   4        0.37        2.09      1.13 o 
  -3   4   4      193.23      181.29      5.89 o 
  -2   4   4      887.72      896.80     13.85 o 
  -1   4   4      631.05      625.00     13.12 o 
   0   4   4       32.29       30.66      2.01 o 
   1   4   4      148.19      134.47      3.99 o 
   2   4   4        3.64        5.26      1.05 o 
   3   4   4      111.93       98.39      3.60 o 
   4   4   4       42.34       47.72      2.62 o 
   5   4   4       17.89       20.70      2.86 o 
   6   4   4      132.95      134.80      7.32 o 
   7   4   4      129.31      136.30      6.63 o 
   8   4   4       24.09       33.12      4.82 o 
  -7   5   4       92.50       90.28      7.41 o 
  -6   5   4       24.46       26.08      3.83 o 
  -5   5   4       32.12       22.91      3.34 o 
  -4   5   4       17.05       27.67      3.75 o 
  -3   5   4      674.05      658.15     14.86 o 
  -2   5   4       31.53       35.69      3.54 o 
  -1   5   4      545.20      557.46     17.71 o 
   0   5   4      283.36      263.58      8.94 o 
   1   5   4      232.37      216.09      8.83 o 
   2   5   4      167.76      143.76      7.64 o 
   3   5   4       42.98       38.74      3.07 o 
   4   5   4      209.39      201.56      6.74 o 
   5   5   4      717.79      737.47     20.83 o 
   6   5   4       10.72       13.42      3.11 o 
   7   5   4       29.14       34.35      5.83 o 
  -6   6   4      367.78      391.39     16.42 o 
  -5   6   4      174.62      174.41      8.16 o 
  -4   6   4        0.28        1.58      1.69 o 
  -3   6   4       38.96       35.37      3.93 o 
  -2   6   4       57.46       56.64      5.18 o 
  -1   6   4       70.94       66.99      4.19 o 
   0   6   4       14.59       14.89      2.55 o 
   1   6   4       75.47       71.70      4.84 o 
   2   6   4     1439.03     1360.32     42.79 o 
   3   6   4      562.24      537.73     15.29 o 
   4   6   4       11.54       14.25      2.58 o 
   5   6   4       78.91       82.38      6.84 o 
   6   6   4       11.63       16.68      3.73 o 
  -4   7   4       88.61       97.72      6.25 o 
  -3   7   4      141.26      141.76      7.54 o 
  -2   7   4       15.86       14.84      2.71 o 
  -1   7   4      110.99      119.59      6.13 o 
   0   7   4       19.63       26.93      3.74 o 
   1   7   4      232.64      232.87      9.36 o 
   2   7   4       17.80       22.38      3.25 o 
   3   7   4       26.63       31.29      6.54 o 
   4   7   4       98.94      107.37      6.50 o 
  -9   1   5        3.81        7.39      2.62 o 
  -8   1   5       92.12       84.83     10.21 o 
  -7   1   5        4.56        3.85      1.83 o 
  -6   1   5       94.17       82.37      3.86 o 
  -5   1   5       16.89       15.16      2.45 o 
  -4   1   5       21.06       17.06      1.59 o 
  -3   1   5      831.01      799.17     13.18 o 
  -2   1   5     1168.44     1094.87     24.44 o 
  -1   1   5     1255.73     1265.93     15.77 o 
   0   1   5       27.62       35.29      1.41 o 
   1   1   5      294.18      313.69      5.07 o 
   2   1   5      917.82      930.37     12.71 o 
   3   1   5      703.56      792.69     11.49 o 
   4   1   5       83.31       75.01      2.33 o 
   5   1   5      100.34       95.03      3.83 o 
   6   1   5      366.50      326.07      8.39 o 
   7   1   5      279.52      270.33      8.58 o 
   8   1   5        0.21        3.51      1.50 o 
   9   1   5        6.27       11.99      2.41 o 
  -9   2   5        3.42        2.70      2.31 o 
  -8   2   5       41.35       44.80      5.07 o 
  -7   2   5      149.92      145.44      9.24 o 
  -6   2   5       77.47       73.54      3.63 o 
  -5   2   5       50.01       43.40      4.29 o 
  -4   2   5      807.75      813.46     15.97 o 
  -3   2   5       38.84       34.48      1.60 o 
  -2   2   5       21.84       27.55      2.62 o 
  -1   2   5      742.00      739.23     10.65 o 
   0   2   5     4303.36     4528.61     59.57 o 
   1   2   5      163.78      132.98      2.95 o 
   2   2   5     1791.95     1880.99     24.50 o 
   3   2   5      139.65      117.60      3.10 o 
   4   2   5     1852.09     1868.14     24.85 o 
   5   2   5      345.60      332.33      8.70 o 
   6   2   5      425.51      381.82     10.08 o 
   7   2   5        5.99        7.74      1.82 o 
   8   2   5      178.26      174.77      7.13 o 
   9   2   5        3.31        7.91      2.19 o 
  -8   3   5        1.18        4.16      2.12 o 
  -7   3   5       78.20       78.62      6.08 o 
  -6   3   5      190.08      188.01      6.11 o 
  -5   3   5       12.87       13.96      1.86 o 
  -4   3   5      305.86      316.11      9.23 o 
  -3   3   5      419.47      409.65      7.96 o 
  -2   3   5      970.55      992.06     16.95 o 
   0   3   5        0.02        0.86      0.48 o 
   1   3   5     1264.93     1179.19     17.49 o 
   2   3   5     4462.24     4854.61     60.10 o 
   3   3   5     3948.45     4217.10     52.83 o 
   4   3   5       31.16       40.34      2.03 o 
   5   3   5      281.98      263.87      8.48 o 
   6   3   5      187.28      184.81      7.30 o 
   7   3   5      112.51      107.04      5.71 o 
   8   3   5        8.21       11.60      2.53 o 
  -8   4   5       35.53       39.50      5.20 o 
  -7   4   5      105.33      116.09      6.64 o 
  -6   4   5       27.89       31.24      3.33 o 
  -5   4   5        0.33        1.36      1.10 o 
  -4   4   5      408.07      426.06      9.34 o 
  -3   4   5       77.50       84.00      3.10 o 
  -2   4   5      121.39      115.00      3.50 o 
  -1   4   5      385.30      335.73      8.62 o 
   0   4   5      845.49      843.26     16.74 o 
   1   4   5      157.74      130.89      5.35 o 
   2   4   5      328.28      335.72     11.51 o 
   3   4   5      102.07       94.80      3.56 o 
   4   4   5     1314.10     1302.87     20.57 o 
   5   4   5       92.55       86.71      4.72 o 
   6   4   5      152.18      145.17      6.58 o 
   7   4   5       15.28       13.99      3.75 o 
   8   4   5       72.32       70.27      6.94 o 
  -7   5   5       16.54       28.47      5.94 o 
  -6   5   5       33.01       43.00      4.10 o 
  -5   5   5       78.16       85.33      5.30 o 
  -4   5   5        7.11        7.02      2.19 o 
  -3   5   5       62.68       65.02      4.43 o 
  -2   5   5      220.76      226.58      7.49 o 
  -1   5   5      179.65      167.72      7.74 o 
   0   5   5        6.72        5.94      1.62 o 
   1   5   5       43.76       46.84      3.37 o 
   2   5   5       36.21       45.40      3.09 o 
   3   5   5       11.83       14.19      2.19 o 
   4   5   5       20.71       28.45      2.88 o 
   5   5   5      137.42      128.85      7.33 o 
   6   5   5       57.53       55.73      5.21 o 
   7   5   5       37.43       39.94      6.39 o 
  -6   6   5        6.76        5.70      2.28 o 
  -5   6   5        1.91        4.94      1.94 o 
  -4   6   5       15.84       22.46      3.50 o 
  -3   6   5      121.78      121.98      6.51 o 
  -2   6   5        3.72        4.53      1.63 o 
  -1   6   5       55.61       58.97      4.10 o 
   0   6   5       10.17       12.65      2.42 o 
   1   6   5       25.76       25.34      5.64 o 
   2   6   5       62.89       62.17      4.64 o 
   3   6   5        8.24       11.52      2.48 o 
   4   6   5       38.52       47.36      3.91 o 
   5   6   5       16.47       20.71      4.24 o 
   6   6   5        8.69       10.89      3.01 o 
  -4   7   5       26.76       32.09      4.07 o 
  -3   7   5       21.42       29.09      4.09 o 
  -2   7   5      146.92      157.85      7.90 o 
  -1   7   5       19.74       20.71      3.13 o 
   0   7   5       30.62       34.94      4.06 o 
   1   7   5       15.20       13.98      2.72 o 
   2   7   5       78.31       96.51      6.12 o 
   3   7   5        0.61        3.49      1.89 o 
   4   7   5        4.88       10.64      2.42 o 
  -9   0   6        1.15       -0.04      3.58 o 
  -8   0   6       46.93       16.20     18.44 o 
  -7   0   6       37.30       40.45      4.09 o 
  -5   0   6       23.87       15.83      6.54 o 
  -4   0   6     4527.80     4742.54    104.05 o 
  -3   0   6      988.66      876.74     17.56 o 
  -2   0   6        8.91       23.06      3.21 o 
  -1   0   6     1623.28     1684.74     33.60 o 
   0   0   6       49.49       62.63      2.82 o 
   1   0   6     3640.10     3732.07     63.98 o 
   2   0   6     8611.47     9645.61    162.09 o 
   3   0   6     3413.46     3769.84     98.36 o 
   4   0   6      469.42      496.99     15.39 o 
   5   0   6      235.97      191.11      8.83 o 
   6   0   6      702.90      656.23     20.72 o 
   7   0   6        3.95        5.73      2.49 o 
   8   0   6      228.51      224.13     11.77 o 
   9   0   6       87.02       88.31      7.47 o 
  -9   1   6       93.76       92.43      7.33 o 
  -8   1   6      140.93      134.45      9.32 o 
  -7   1   6        6.39        6.71      3.17 o 
  -6   1   6      143.75      146.15      5.70 o 
  -5   1   6      126.54      128.85      4.33 o 
  -4   1   6      375.16      357.63      7.53 o 
  -3   1   6       22.23       24.65      1.47 o 
  -2   1   6     3892.96     3769.92    134.66 o 
  -1   1   6     7460.54     7845.35     94.02 o 
   0   1   6     4563.45     4762.74     58.39 o 
   1   1   6      139.97      162.92      4.17 o 
   2   1   6       66.06       70.88      2.08 o 
   3   1   6      206.65      235.54      4.71 o 
   4   1   6      755.34      748.81     14.67 o 
   5   1   6        5.15        3.04      1.15 o 
   6   1   6        4.93        7.01      1.70 o 
   7   1   6        5.75        7.72      1.90 o 
   8   1   6       35.50       46.46      3.76 o 
   9   1   6        9.65       15.97      2.70 o 
  -9   2   6       11.14       11.76      2.95 o 
  -8   2   6       45.72       50.45      5.24 o 
  -7   2   6      125.44      132.72      5.92 o 
  -6   2   6        3.33        4.75      1.40 o 
  -5   2   6       74.36       73.03      3.23 o 
  -4   2   6        6.45        4.95      1.50 o 
  -3   2   6       23.51       22.60      1.24 o 
  -2   2   6      286.64      281.38      5.68 o 
  -1   2   6      142.38      141.50      3.08 o 
   0   2   6      120.33      130.38      3.50 o 
   1   2   6      980.50     1071.64     20.44 o 
   2   2   6      284.56      273.02      5.80 o 
   3   2   6      217.91      213.11      4.58 o 
   4   2   6      626.14      655.96     11.59 o 
   5   2   6      107.58      108.79      4.58 o 
   6   2   6      469.13      446.85     11.33 o 
   7   2   6      165.46      147.49      6.17 o 
   8   2   6        0.55        1.82      1.39 o 
   9   2   6       45.25       55.52      6.97 o 
  -8   3   6        0.66        2.11      2.12 o 
  -7   3   6        0.68        1.40      1.22 o 
  -6   3   6       13.63        8.21      1.79 o 
  -5   3   6        1.53        3.30      1.12 o 
  -4   3   6        5.81        6.37      1.25 o 
  -3   3   6       11.27       15.74      1.47 o 
  -2   3   6        0.21        1.30      0.62 o 
  -1   3   6        6.99        4.85      1.14 o 
   0   3   6       17.91       25.46      1.77 o 
   1   3   6       33.80       33.80      1.50 o 
   2   3   6       75.96       81.07      2.80 o 
   3   3   6        2.37        5.32      0.99 o 
   4   3   6      112.94      112.63      3.86 o 
   5   3   6       74.14       73.25      4.19 o 
   6   3   6      107.25      100.85      5.31 o 
   7   3   6       11.93       16.53      2.78 o 
   8   3   6        5.59        6.16      2.04 o 
  -8   4   6       22.29       28.72      6.36 o 
  -7   4   6       17.64       19.03      5.62 o 
  -6   4   6       25.23       20.69      4.46 o 
  -5   4   6       54.96       55.97      3.58 o 
  -4   4   6      226.40      229.46      7.43 o 
  -3   4   6        0.47        1.04      1.11 o 
  -2   4   6      134.84      124.37      4.60 o 
  -1   4   6       13.91       15.54      2.15 o 
   0   4   6       15.65       13.98      2.04 o 
   1   4   6      725.33      739.22     16.35 o 
   2   4   6      153.86      144.17      5.09 o 
   3   4   6        1.12        3.71      1.35 o 
   4   4   6      160.18      173.96      5.80 o 
   5   4   6      125.64      114.74      6.68 o 
   6   4   6       98.96      101.89      6.58 o 
   7   4   6       81.28       84.51      6.16 o 
  -7   5   6        5.05        8.57      3.40 o 
  -6   5   6      122.69      110.41      8.49 o 
  -5   5   6       38.51       37.61      4.09 o 
  -4   5   6      325.55      307.46     10.64 o 
  -3   5   6      108.95      109.68      7.31 o 
  -2   5   6      291.13      282.06      7.98 o 
  -1   5   6      941.92      922.38     18.85 o 
   0   5   6      380.82      354.57      9.83 o 
   1   5   6        9.98       11.93      1.99 o 
   2   5   6      101.73       91.41      4.35 o 
   3   5   6       30.37       35.15      3.27 o 
   4   5   6      743.69      734.05     15.37 o 
   5   5   6       16.12       21.34      3.67 o 
   6   5   6        1.36        3.23      2.08 o 
   7   5   6       28.29       33.10      4.75 o 
  -6   6   6       70.62       80.97      5.59 o 
  -5   6   6        0.19        1.55      1.87 o 
  -4   6   6      417.63      402.41     13.28 o 
  -3   6   6      167.97      157.15      7.57 o 
  -2   6   6       18.62       18.96      3.19 o 
  -1   6   6        4.20        3.88      1.59 o 
   0   6   6        5.48        3.57      1.62 o 
   1   6   6      204.54      222.80      9.02 o 
   2   6   6      644.19      614.77     19.97 o 
   3   6   6      253.38      259.12      8.99 o 
   4   6   6       77.95       82.69      4.84 o 
   5   6   6       23.26       37.59      5.01 o 
  -4   7   6       19.31       29.31      4.39 o 
  -3   7   6        4.68        2.06      1.97 o 
  -2   7   6      195.41      181.64      8.67 o 
  -1   7   6      204.03      212.66     11.08 o 
   0   7   6      462.76      424.20     12.80 o 
   1   7   6        1.41        4.28      1.85 o 
   2   7   6        6.83        7.32      2.22 o 
   3   7   6        5.91        7.10      2.26 o 
  -9   1   7        5.49        3.71      2.33 o 
  -8   1   7       58.09       60.29      6.16 o 
  -6   1   7        3.31        2.95      1.27 o 
  -5   1   7       62.64       65.11      3.30 o 
  -4   1   7       37.55       36.70      2.03 o 
  -3   1   7      216.28      249.12      5.49 o 
  -2   1   7      549.98      589.94      8.98 o 
  -1   1   7      164.05      172.78      3.52 o 
   0   1   7     1228.49     1284.89     17.00 o 
   1   1   7     2329.58     2522.16     31.57 o 
   2   1   7        0.24        1.42      0.54 o 
   3   1   7      202.52      193.39      4.06 o 
   4   1   7      129.59      112.40      4.32 o 
   5   1   7       36.67       41.58      2.82 o 
   6   1   7      255.76      244.87      7.83 o 
   7   1   7       23.38       21.16      2.92 o 
   8   1   7        5.05        9.51      2.65 o 
   9   1   7       46.17       56.89      4.63 o 
  -9   2   7        0.15        4.24      2.71 o 
  -8   2   7       15.72        7.77      3.72 o 
  -7   2   7      140.84      147.62      7.32 o 
  -6   2   7       13.31       12.80      3.24 o 
  -5   2   7      433.46      386.71     19.33 o 
  -4   2   7      669.23      659.36     13.33 o 
  -3   2   7       57.82       59.08      4.67 o 
  -2   2   7      533.14      513.94      9.66 o 
  -1   2   7     3043.06     3186.98     39.54 o 
   0   2   7     2238.60     2314.29     32.10 o 
   1   2   7      385.41      442.40      7.25 o 
   2   2   7       38.20       56.56      2.23 o 
   3   2   7     2409.27     2489.48     32.24 o 
   4   2   7        7.24       10.90      1.76 o 
   5   2   7      192.66      183.75      6.25 o 
   6   2   7       10.24       13.61      2.29 o 
   7   2   7       80.07       81.50      4.52 o 
   8   2   7       92.09       81.22      4.77 o 
  -8   3   7        4.25        6.70      2.48 o 
  -7   3   7       88.67      100.20      4.99 o 
  -6   3   7       18.13       12.70      3.70 o 
  -5   3   7      312.63      306.13      8.02 o 
  -4   3   7     1296.84     1208.31     23.01 o 
  -3   3   7      907.87      846.93     44.31 o 
  -2   3   7      194.78      167.01      6.21 o 
  -1   3   7      263.62      255.49      6.00 o 
   0   3   7       26.96       33.63      1.96 o 
   1   3   7      727.88      680.81     11.84 o 
   2   3   7      867.60      866.60     14.35 o 
   3   3   7      526.89      501.56      9.41 o 
   4   3   7        8.37       12.58      2.04 o 
   5   3   7      293.58      310.32      9.56 o 
   6   3   7      302.05      311.94     10.19 o 
   7   3   7      152.63      152.31      7.04 o 
   8   3   7      151.77      155.46      8.78 o 
  -8   4   7        0.05        1.38      2.49 o 
  -7   4   7       28.53       31.33      5.63 o 
  -6   4   7        4.25        9.24      2.17 o 
  -5   4   7      320.09      331.59      9.98 o 
  -4   4   7      580.06      550.89     13.52 o 
  -3   4   7      253.20      240.69      7.83 o 
  -2   4   7      206.13      194.88      6.48 o 
  -1   4   7     1179.50     1072.68     30.41 o 
   0   4   7     1212.32     1242.69     21.35 o 
   1   4   7        0.18        2.40      1.07 o 
   2   4   7       69.21       59.71      3.26 o 
   3   4   7      723.20      694.76     13.98 o 
   4   4   7        4.46        6.93      1.75 o 
   5   4   7      254.43      271.51     10.97 o 
   6   4   7        1.16        3.40      1.93 o 
   7   4   7      192.60      189.89      9.72 o 
  -7   5   7       76.78       75.24      5.81 o 
  -6   5   7        1.74        3.28      1.94 o 
  -5   5   7        4.73        5.62      2.16 o 
  -4   5   7        5.62        8.50      2.28 o 
  -3   5   7       24.12       28.02      3.60 o 
  -2   5   7       10.15       11.60      2.30 o 
  -1   5   7       76.41       77.73      4.16 o 
   0   5   7      176.41      158.69      6.20 o 
   1   5   7      119.11      111.78      7.14 o 
   2   5   7      107.86      105.93      4.72 o 
   3   5   7      132.79      128.46      6.14 o 
   4   5   7        3.74        3.66      1.68 o 
   5   5   7        1.99        4.98      2.30 o 
   6   5   7       48.33       56.14      5.24 o 
  -5   6   7        1.03        2.87      1.85 o 
  -4   6   7        0.30        3.92      2.24 o 
  -3   6   7       98.51       91.90      9.64 o 
  -2   6   7        9.33       11.10      2.53 o 
  -1   6   7       27.64       28.44      3.47 o 
   0   6   7       15.58       17.29      2.98 o 
   1   6   7      180.79      164.74     12.47 o 
   2   6   7       84.95       75.56      5.15 o 
   3   6   7        1.01        4.87      1.79 o 
   4   6   7        7.36       13.37      2.99 o 
   5   6   7        2.86        6.31      2.52 o 
  -3   7   7       21.91       37.40      4.96 o 
  -2   7   7      226.04      206.00     13.88 o 
  -1   7   7        1.11        4.29      1.96 o 
   0   7   7       29.33       35.60      5.12 o 
   1   7   7      290.38      301.35     11.54 o 
   2   7   7        0.06        0.25      1.70 o 
   3   7   7       33.93       31.77      6.40 o 
  -9   0   8        1.28        1.74      2.99 o 
  -8   0   8        1.18        3.64      2.81 o 
  -7   0   8       78.11       92.19      6.65 o 
  -6   0   8        0.12        1.04      1.62 o 
  -5   0   8      901.23      845.97     28.62 o 
  -4   0   8     5842.86     6073.24    120.79 o 
  -3   0   8     2523.37     2476.17     68.82 o 
  -2   0   8     1994.64     2182.52     39.66 o 
  -1   0   8      701.77      728.37     15.06 o 
   0   0   8      466.01      551.45     11.84 o 
   1   0   8      700.20      825.13     18.53 o 
   2   0   8      121.41      114.42      4.14 o 
   3   0   8      162.79      190.71      5.68 o 
   4   0   8     1318.82     1283.31     32.60 o 
   5   0   8      972.08      919.73     25.99 o 
   6   0   8      268.78      262.37     11.74 o 
   7   0   8      375.15      351.30     14.81 o 
   8   0   8       54.37       56.66      5.70 o 
  -9   1   8       12.58        4.95      2.88 o 
  -8   1   8        3.58        3.21      1.91 o 
  -7   1   8      273.07      254.46     11.11 o 
  -6   1   8        1.38        2.70      1.13 o 
  -5   1   8      118.43      100.87      5.72 o 
  -4   1   8      195.69      205.54      5.25 o 
  -3   1   8       57.31       46.39      2.14 o 
  -2   1   8      889.42      887.12     12.74 o 
  -1   1   8     1480.31     1498.42     19.79 o 
   0   1   8      729.14      750.26     10.84 o 
   1   1   8      237.10      228.57      4.52 o 
   2   1   8      174.78      165.03      3.68 o 
   3   1   8     1633.22     1689.10     22.51 o 
   4   1   8        0.67        3.95      1.17 o 
   5   1   8       21.95       29.35      2.72 o 
   6   1   8      225.47      207.91      7.19 o 
   7   1   8       71.08       80.65      4.58 o 
   8   1   8       74.03       69.19      4.45 o 
  -8   2   8       39.02       19.07     10.56 o 
  -7   2   8       30.39       32.85      5.15 o 
  -6   2   8       43.63       44.06      3.75 o 
  -5   2   8      446.15      413.86     10.08 o 
  -4   2   8      250.31      236.00     10.11 o 
  -3   2   8        7.37        5.94      1.09 o 
  -2   2   8        9.93       13.40      1.32 o 
  -1   2   8        6.76       10.98      1.23 o 
   0   2   8      945.10      998.60     15.59 o 
   1   2   8      490.96      537.44     10.26 o 
   2   2   8      203.74      201.52      4.43 o 
   3   2   8      485.89      484.87      8.38 o 
   4   2   8       82.18       76.42      4.92 o 
   5   2   8        1.18        2.40      1.27 o 
   6   2   8       15.90       20.20      2.72 o 
   7   2   8        8.37        9.01      2.12 o 
   8   2   8       85.06       79.08      5.13 o 
  -8   3   8        1.91        0.81      2.19 o 
  -7   3   8       19.40       17.64      7.20 o 
  -6   3   8        5.18        4.22      1.77 o 
  -5   3   8       12.98       11.80      2.61 o 
  -4   3   8       14.14       14.63      2.32 o 
  -3   3   8       18.64       20.85      2.59 o 
  -2   3   8      192.37      209.31      8.76 o 
  -1   3   8      117.62      113.50      3.79 o 
   0   3   8        9.89       12.13      1.53 o 
   1   3   8       32.97       31.34      2.01 o 
   2   3   8      182.75      175.19      7.39 o 
   3   3   8        3.33        5.82      1.32 o 
   4   3   8        3.52        2.63      1.65 o 
   5   3   8       61.08       58.25      4.70 o 
   6   3   8       31.17       30.96      4.31 o 
   7   3   8        2.59        4.90      2.04 o 
   8   3   8       14.20       11.78      2.96 o 
  -7   4   8       28.38       32.70      4.47 o 
  -6   4   8       44.68       46.08      4.12 o 
  -5   4   8      107.40      109.31      5.47 o 
  -4   4   8        0.40        1.89      1.25 o 
  -3   4   8       18.31       22.44      2.89 o 
  -2   4   8       52.23       47.14      3.58 o 
  -1   4   8       54.45       70.72      3.74 o 
   0   4   8      610.22      585.96     12.27 o 
   1   4   8      582.82      580.87     12.28 o 
   2   4   8      135.02      122.62      4.83 o 
   3   4   8      130.58      127.12      4.91 o 
   4   4   8       19.95       24.85      3.84 o 
   5   4   8       10.22       13.00      2.95 o 
   6   4   8       13.57       20.04      3.78 o 
   7   4   8        0.17        2.38      2.07 o 
  -6   5   8       33.92       44.03      4.64 o 
  -5   5   8       57.83       55.44      4.38 o 
  -4   5   8        8.36       10.20      2.50 o 
  -3   5   8       23.39       23.02      3.10 o 
  -2   5   8      268.01      243.14      9.60 o 
  -1   5   8      372.40      354.99     10.14 o 
   0   5   8      165.93      145.28      6.00 o 
   1   5   8      122.25      118.00      5.05 o 
   2   5   8      148.57      145.46      5.70 o 
   3   5   8      136.05      137.48      5.58 o 
   4   5   8        0.32        3.75      2.05 o 
   5   5   8        0.58        1.12      1.76 o 
   6   5   8       71.72       79.19      6.15 o 
  -5   6   8       65.54       81.51      7.22 o 
  -4   6   8      588.88      583.01     19.55 o 
  -3   6   8      219.86      211.58      9.07 o 
  -2   6   8      103.35       93.32      5.84 o 
  -1   6   8       31.05       27.19      3.63 o 
   0   6   8        0.39        1.92      1.50 o 
   1   6   8       18.55       25.23      3.67 o 
   2   6   8       68.95       69.00      5.73 o 
   3   6   8       28.78       26.52      3.17 o 
   4   6   8      168.09      168.33      8.88 o 
   5   6   8      162.50      164.44      9.12 o 
  -3   7   8        0.07        0.97      1.93 o 
  -2   7   8      105.85      119.58      6.96 o 
  -1   7   8      141.49      141.79      7.67 o 
   0   7   8        6.43        8.97      2.37 o 
   1   7   8       40.98       42.52      5.01 o 
   2   7   8        6.92       11.12      2.45 o 
   3   7   8      113.07      111.73      6.71 o 
  -9   1   9       24.15       15.32      7.78 o 
  -8   1   9       40.07       27.58     11.32 o 
  -7   1   9       80.63       85.32      4.61 o 
  -6   1   9      124.91      120.81      7.19 o 
  -5   1   9       16.82       13.99      2.01 o 
  -4   1   9        0.10        0.50      0.86 o 
  -3   1   9       17.27       30.56      2.12 o 
  -2   1   9       17.54       19.64      1.23 o 
  -1   1   9      312.44      314.81      5.71 o 
   0   1   9      175.37      167.88      3.72 o 
   1   1   9     1564.79     1704.21     23.66 o 
   2   1   9       11.68       14.83      1.23 o 
   3   1   9        7.78        9.54      1.13 o 
   4   1   9       59.28       58.74      3.23 o 
   5   1   9       22.12       24.97      2.85 o 
   6   1   9       17.18       16.56      2.49 o 
   7   1   9       21.02       20.12      2.85 o 
   8   1   9       41.46       47.85      4.04 o 
  -8   2   9       40.64       30.29      9.49 o 
  -7   2   9       30.66       35.70      5.45 o 
  -6   2   9        7.07        6.79      1.79 o 
  -5   2   9      667.53      634.34     15.80 o 
  -4   2   9      168.10      167.18      7.82 o 
  -3   2   9      398.85      369.13     11.70 o 
  -2   2   9      450.38      404.69     11.56 o 
  -1   2   9      520.46      534.46      9.67 o 
   0   2   9       98.83       99.06      3.25 o 
   1   2   9        1.63        2.87      0.87 o 
   2   2   9      970.25      967.32     14.33 o 
   3   2   9      604.53      616.02     10.17 o 
   4   2   9     1328.52     1283.46     23.37 o 
   5   2   9      143.14      144.70      5.62 o 
   6   2   9       94.67      104.49      5.03 o 
   7   2   9      189.81      181.12      7.18 o 
   8   2   9       75.91       73.14      5.83 o 
  -8   3   9      134.19      125.37     13.80 o 
  -7   3   9       99.02      111.11     13.38 o 
  -6   3   9        0.31        1.15      1.36 o 
  -5   3   9      350.47      315.51     10.66 o 
  -4   3   9        8.76        5.24      1.62 o 
  -3   3   9     1672.41     1428.72     62.79 o 
  -2   3   9        7.05        6.09      1.39 o 
  -1   3   9      237.39      233.39      5.89 o 
   0   3   9      170.65      158.88      4.66 o 
   1   3   9      201.72      208.85      8.50 o 
   2   3   9      166.35      167.85      5.37 o 
   3   3   9      125.08      125.72      4.85 o 
   4   3   9      129.06      129.23      6.86 o 
   5   3   9     3527.39     3433.87     69.37 o 
   6   3   9        2.34        5.09      2.04 o 
   7   3   9       57.17       61.14      5.28 o 
  -7   4   9       27.91       33.77      5.89 o 
  -6   4   9       35.37       37.94      4.74 o 
  -5   4   9      255.28      229.44     11.15 o 
  -4   4   9       95.28       88.90      4.83 o 
  -3   4   9       85.69       88.01      4.66 o 
  -2   4   9      213.01      199.59      7.82 o 
  -1   4   9      546.04      505.11     17.28 o 
   0   4   9        2.48        1.10      1.03 o 
   1   4   9       48.20       48.53      3.06 o 
   2   4   9      236.74      212.97      6.65 o 
   3   4   9      113.96      112.26      4.70 o 
   4   4   9      301.45      303.90     11.58 o 
   5   4   9       98.63       99.73      6.52 o 
   6   4   9      229.20      241.08     11.00 o 
   7   4   9       49.67       55.99      5.63 o 
  -6   5   9        0.43        2.87      2.81 o 
  -5   5   9       22.18       32.68      4.12 o 
  -4   5   9       24.98       21.87      3.04 o 
  -3   5   9        6.67        8.21      2.03 o 
  -2   5   9        0.92        1.81      1.38 o 
  -1   5   9       56.45       59.84      3.79 o 
   0   5   9        2.85        4.82      1.46 o 
   1   5   9      295.35      268.90      8.12 o 
   2   5   9       10.51       13.32      2.16 o 
   3   5   9       15.11       19.32      2.67 o 
   4   5   9       16.42       18.85      3.59 o 
   5   5   9       16.40       19.57      3.72 o 
   6   5   9        9.92       12.96      3.06 o 
  -5   6   9       79.26       70.05      5.24 o 
  -4   6   9        6.45        8.77      3.15 o 
  -3   6   9        1.46        0.12      1.69 o 
  -2   6   9       30.81       31.76      4.17 o 
  -1   6   9       50.71       39.61      8.48 o 
   0   6   9        3.20        3.73      1.64 o 
   1   6   9        2.52        4.43      1.78 o 
   2   6   9        0.21        1.93      1.60 o 
   3   6   9       50.11       60.50      3.99 o 
   4   6   9       13.57       22.02      3.88 o 
  -2   7   9        4.77        8.46      2.48 o 
  -1   7   9       10.77       13.74      3.17 o 
   0   7   9       81.04       77.12      8.25 o 
   1   7   9       71.14       72.70      5.51 o 
   2   7   9       35.69       36.54      4.73 o 
  -8   0  10        7.16        3.67      4.31 o 
  -7   0  10       16.61       10.74      5.61 o 
  -6   0  10       33.39       30.34      6.25 o 
  -5   0  10      129.50      133.36      7.16 o 
  -4   0  10      527.95      505.00     15.41 o 
  -3   0  10      172.35      189.83      7.73 o 
  -2   0  10     2266.63     2419.92     44.35 o 
  -1   0  10     1210.40     1291.01     25.17 o 
   0   0  10       79.71       83.71      3.63 o 
   1   0  10       35.61       32.27      2.10 o 
   2   0  10       52.83       56.01      3.04 o 
   3   0  10      130.93      136.16      6.39 o 
   4   0  10      595.48      578.97     18.26 o 
   5   0  10      917.80      913.09     26.33 o 
   6   0  10       12.99       13.13      3.27 o 
   7   0  10        7.53       13.67      3.24 o 
   8   0  10      179.91      194.07     11.36 o 
  -8   1  10       52.04       57.08      5.96 o 
  -7   1  10      124.91      116.33      5.56 o 
  -6   1  10      291.86      283.59      8.49 o 
  -5   1  10       96.72      102.90      5.06 o 
  -4   1  10       50.30       52.51      3.08 o 
  -3   1  10       21.00       22.99      1.99 o 
  -2   1  10      182.47      166.41      3.91 o 
  -1   1  10      222.78      237.65      6.34 o 
   0   1  10       49.38       49.22      1.93 o 
   1   1  10     2364.30     2452.30     31.67 o 
   2   1  10     2592.77     2703.23     40.36 o 
   3   1  10        2.45        3.10      0.80 o 
   4   1  10       54.31       56.00      3.22 o 
   5   1  10      463.47      424.23     15.28 o 
   6   1  10      303.28      260.11      8.45 o 
   7   1  10      111.77      106.19      5.41 o 
   8   1  10        5.46       11.30      2.36 o 
  -8   2  10       27.08        7.18      8.84 o 
  -7   2  10        0.59        3.59      1.58 o 
  -6   2  10       55.94       52.29      3.56 o 
  -5   2  10      352.76      338.61      9.14 o 
  -4   2  10        0.10        2.37      1.31 o 
  -3   2  10        5.23        4.49      1.62 o 
  -2   2  10      268.80      260.20      6.78 o 
  -1   2  10       11.25       12.91      1.50 o 
   0   2  10      113.64      118.71      3.97 o 
   1   2  10        4.02        5.75      1.16 o 
   2   2  10       96.38      104.65      3.73 o 
   3   2  10       19.37       20.28      1.88 o 
   4   2  10        2.44        3.47      1.59 o 
   5   2  10       34.88       36.77      3.52 o 
   6   2  10      139.54      131.84      6.59 o 
   7   2  10        0.34        1.89      1.69 o 
   8   2  10       91.58       88.42      6.54 o 
  -8   3  10        0.60        4.65      2.88 o 
  -7   3  10        2.90        2.29      1.83 o 
  -6   3  10        0.41        2.28      1.57 o 
  -5   3  10        3.06        5.14      1.85 o 
  -4   3  10        9.28        6.40      1.67 o 
  -3   3  10       44.19       38.58      4.37 o 
  -2   3  10       76.37       69.47      3.91 o 
  -1   3  10       23.26       27.71      2.19 o 
   0   3  10        1.93        2.91      1.06 o 
   1   3  10        0.25        0.99      1.10 o 
   2   3  10        2.02        3.44      1.22 o 
   3   3  10       13.40       14.13      1.95 o 
   4   3  10       31.19       36.01      4.60 o 
   5   3  10       65.81       54.61      4.72 o 
   6   3  10        0.59        5.19      2.04 o 
   7   3  10       51.42       64.32      5.62 o 
  -7   4  10        1.59        2.03      1.80 o 
  -6   4  10        2.47        3.54      1.98 o 
  -5   4  10      120.68      117.83      6.52 o 
  -4   4  10        6.59       10.48      2.27 o 
  -3   4  10      148.96      130.40      5.83 o 
  -2   4  10       36.11       37.95      4.48 o 
  -1   4  10        6.04        5.48      1.45 o 
   0   4  10      166.45      163.83      5.69 o 
   1   4  10        5.85       12.07      1.98 o 
   2   4  10       33.67       38.65      3.17 o 
   3   4  10      363.74      359.65      9.37 o 
   4   4  10      147.40      144.29      7.73 o 
   5   4  10       20.92       21.94      3.88 o 
   6   4  10      144.11      131.34      7.96 o 
  -6   5  10       55.80       60.78      5.61 o 
  -5   5  10        4.50        5.62      2.04 o 
  -4   5  10       21.17       24.38      3.29 o 
  -3   5  10        1.42        2.63      1.48 o 
  -2   5  10       91.17       69.98      5.15 o 
  -1   5  10       91.71       77.72      4.95 o 
   0   5  10        4.67        8.92      1.81 o 
   1   5  10      309.02      270.95      8.24 o 
   2   5  10      183.63      191.01      6.82 o 
   3   5  10        2.31        4.12      1.60 o 
   4   5  10        3.26        6.11      2.39 o 
   5   5  10       86.28       88.59      6.56 o 
  -4   6  10      105.28      122.05      6.94 o 
  -3   6  10       60.14       50.57      4.68 o 
  -2   6  10      133.42      126.48      6.98 o 
  -1   6  10      187.84      185.27      9.53 o 
   0   6  10       25.57       40.23      4.66 o 
   1   6  10        2.16        1.01      1.44 o 
   2   6  10       30.32       35.25      3.49 o 
   3   6  10       83.59       98.32      8.13 o 
   4   6  10      169.99      175.15      9.39 o 
  -1   7  10        2.31        4.16      2.16 o 
   0   7  10       36.89       39.14      5.36 o 
   1   7  10       94.58       99.82      6.40 o 
  -8   1  11        6.78        8.77      2.04 o 
  -7   1  11        5.10        5.54      1.66 o 
  -6   1  11      172.64      161.77      6.41 o 
  -5   1  11      250.02      241.38      7.20 o 
  -4   1  11      127.29      118.31      4.53 o 
  -3   1  11       11.17       16.53      2.48 o 
  -2   1  11       37.16       41.80      2.09 o 
  -1   1  11       84.57      107.93      3.48 o 
   0   1  11      170.70      167.35      7.01 o 
   1   1  11        1.66        4.22      0.90 o 
   2   1  11      726.21      737.57     18.54 o 
   3   1  11      141.08      118.88      4.53 o 
   4   1  11      307.71      290.89      8.24 o 
   5   1  11        3.87        2.91      1.34 o 
   6   1  11        8.43        9.64      2.00 o 
   7   1  11        0.47        2.45      1.42 o 
   8   1  11       60.59       55.40      4.64 o 
  -8   2  11       31.54       32.12      7.13 o 
  -7   2  11        2.23        2.25      1.63 o 
  -6   2  11      133.36      125.57     10.10 o 
  -5   2  11       24.84       25.57      4.29 o 
  -4   2  11      235.89      216.50      7.52 o 
  -3   2  11       44.19       40.93      3.11 o 
  -2   2  11        0.83        0.39      0.82 o 
  -1   2  11      117.97      125.07      3.97 o 
   0   2  11      260.18      258.37      6.18 o 
   1   2  11      377.08      361.52      8.41 o 
   2   2  11     1693.28     1658.51     28.67 o 
   3   2  11        0.27        2.71      1.42 o 
   4   2  11       34.07       37.90      3.50 o 
   5   2  11      170.14      167.19      7.30 o 
   6   2  11      140.27      143.18      9.93 o 
   7   2  11       41.67       38.23      5.20 o 
  -7   3  11        1.01        3.51      1.72 o 
  -6   3  11       86.21       79.33      5.34 o 
  -5   3  11        1.87        1.04      1.45 o 
  -4   3  11      220.61      209.07      7.83 o 
  -3   3  11      252.59      250.37      8.39 o 
  -2   3  11     1439.21     1328.55     25.43 o 
  -1   3  11      601.63      588.96     11.38 o 
   0   3  11      276.63      260.45      7.13 o 
   1   3  11      304.45      272.97      8.93 o 
   2   3  11      598.30      567.16     12.07 o 
   3   3  11       16.26       20.12      2.34 o 
   4   3  11      918.25      890.38     23.46 o 
   5   3  11      175.56      167.73      8.52 o 
   6   3  11       12.12        9.01      2.78 o 
   7   3  11        1.37        3.11      2.01 o 
  -7   4  11        0.23       -0.58      1.94 o 
  -6   4  11        0.32        2.55      1.90 o 
  -5   4  11        2.20        2.72      1.91 o 
  -4   4  11       24.70       29.30      3.38 o 
  -3   4  11       23.31       29.07      3.69 o 
  -2   4  11       45.68       45.32      3.91 o 
  -1   4  11       16.67       21.52      2.87 o 
   0   4  11      140.65      117.29      4.81 o 
   1   4  11      174.73      186.28      6.34 o 
   2   4  11      721.94      693.34     16.37 o 
   3   4  11      161.52      159.51      6.53 o 
   4   4  11       41.11       41.01      5.12 o 
   5   4  11      101.51      101.50      6.75 o 
   6   4  11       25.48       31.94      4.93 o 
  -6   5  11       90.63      108.81      8.96 o 
  -5   5  11      157.34      161.01     14.71 o 
  -4   5  11       69.21       77.74      4.89 o 
  -3   5  11       11.65       15.14      2.64 o 
  -2   5  11        7.96        9.33      2.00 o 
  -1   5  11        4.31        3.87      1.65 o 
   0   5  11        6.08        6.11      1.73 o 
   1   5  11       26.45       31.23      3.32 o 
   2   5  11      297.28      275.07      8.56 o 
   3   5  11       30.64       34.60      3.88 o 
   4   5  11       53.25       49.87      5.22 o 
   5   5  11        3.95        7.31      2.70 o 
  -4   6  11        3.31        7.80      2.27 o 
  -3   6  11        3.54        0.72      1.76 o 
  -2   6  11       10.11       10.52      2.55 o 
  -1   6  11       11.06       12.87      3.71 o 
   0   6  11       79.41       78.24      6.12 o 
   1   6  11        0.19        3.15      1.58 o 
   2   6  11        0.02        2.29      1.58 o 
   3   6  11        1.14        1.77      1.95 o 
  -8   0  12        6.81       11.81      4.82 o 
  -7   0  12        4.16        1.68      1.88 o 
  -6   0  12       70.57       61.24      5.33 o 
  -5   0  12        4.70        5.81      2.42 o 
  -4   0  12       37.42       31.07      4.92 o 
  -3   0  12      306.05      315.18     12.76 o 
  -2   0  12     1985.72     2014.89     52.44 o 
  -1   0  12     1859.27     1835.92     45.67 o 
   0   0  12      823.76      832.27     18.10 o 
   1   0  12       41.70       41.85      3.21 o 
   2   0  12        4.12        5.24      1.37 o 
   3   0  12       88.85       89.53      5.81 o 
   4   0  12      320.54      315.50     21.59 o 
   5   0  12        0.64       -0.17      1.68 o 
   6   0  12        0.14        4.38      2.29 o 
   7   0  12      154.00      162.83      9.97 o 
  -8   1  12       36.27       44.33      9.71 o 
  -7   1  12      134.73      137.28      7.05 o 
  -6   1  12        0.65        2.97      1.32 o 
  -5   1  12      403.44      367.45      9.56 o 
  -4   1  12       94.01       90.16      3.99 o 
  -3   1  12      128.02      130.20      5.40 o 
  -2   1  12       47.16       46.66      2.69 o 
  -1   1  12       62.92       68.12      2.83 o 
   0   1  12      798.38      848.50     14.22 o 
   1   1  12      721.81      724.84     12.62 o 
   2   1  12       48.61       50.62      2.46 o 
   3   1  12       24.05       22.59      3.00 o 
   4   1  12       40.03       40.76      3.56 o 
   5   1  12      356.36      323.89     10.75 o 
   6   1  12       65.62       61.15      4.47 o 
   7   1  12        1.37        5.55      2.05 o 
  -7   2  12       15.83       14.87      3.04 o 
  -6   2  12        0.17        3.66      1.62 o 
  -5   2  12       21.21       17.95      2.88 o 
  -4   2  12      229.21      214.94      7.73 o 
  -3   2  12      163.66      142.37      6.23 o 
  -2   2  12       60.50       62.21      3.23 o 
  -1   2  12        3.91        6.36      1.61 o 
   0   2  12        8.48        9.63      1.47 o 
   1   2  12       23.83       28.22      2.09 o 
   2   2  12      145.00      139.79      4.55 o 
   3   2  12      425.52      412.62     11.74 o 
   4   2  12      307.02      267.26      9.31 o 
   5   2  12       49.22       53.94      4.62 o 
   6   2  12       28.28       20.64      3.69 o 
   7   2  12        5.32        7.83      2.50 o 
  -7   3  12        0.05        1.45      1.78 o 
  -6   3  12        4.22        2.75      1.69 o 
  -5   3  12        4.18        4.53      1.80 o 
  -4   3  12       16.16       19.19      3.32 o 
  -3   3  12        4.06        4.49      2.69 o 
  -2   3  12       17.88       17.05      2.36 o 
  -1   3  12       12.53       18.23      2.33 o 
   0   3  12      140.55      140.26      5.09 o 
   1   3  12        7.20       10.65      1.85 o 
   2   3  12        1.49        1.65      1.08 o 
   3   3  12       10.42        9.99      2.50 o 
   4   3  12      170.94      135.45      7.38 o 
   5   3  12        2.94        5.32      2.27 o 
   6   3  12        7.71       12.22      3.08 o 
  -6   4  12        9.05        9.03      2.55 o 
  -5   4  12       76.20       90.83      5.86 o 
  -4   4  12      130.38      118.28      5.85 o 
  -3   4  12      159.41      143.70      7.03 o 
  -2   4  12       40.49       44.42      4.07 o 
  -1   4  12        4.64        4.17      1.53 o 
   0   4  12       27.13       34.68      3.46 o 
   1   4  12       76.02       70.52      3.85 o 
   2   4  12       71.93       67.74      3.83 o 
   3   4  12      415.07      383.94     13.61 o 
   4   4  12      114.83      111.15      6.90 o 
   5   4  12      101.26       97.17      6.74 o 
   6   4  12       14.71       13.82      3.15 o 
  -5   5  12       33.57       34.60      4.73 o 
  -4   5  12       17.76       23.44      3.39 o 
  -3   5  12       35.45       42.89      3.95 o 
  -2   5  12       15.70       27.10      3.73 o 
  -1   5  12        1.66        2.80      1.60 o 
   0   5  12      136.57      127.53      6.03 o 
   1   5  12      327.53      337.92      9.71 o 
   2   5  12       88.01       93.13      4.77 o 
   3   5  12        2.86        2.13      2.00 o 
   4   5  12       31.33       32.06      4.72 o 
   5   5  12       97.01      102.46      7.25 o 
  -3   6  12       60.82       68.14      5.34 o 
  -2   6  12      274.82      236.87     13.27 o 
  -1   6  12      226.61      222.20     17.26 o 
   0   6  12       68.27       68.84      6.02 o 
   1   6  12       18.00       17.86      2.93 o 
   2   6  12        9.79       14.57      2.42 o 
   3   6  12       45.96       57.81      5.28 o 
  -7   1  13       26.04       19.72      4.60 o 
  -6   1  13       40.74       38.48      3.71 o 
  -5   1  13       62.84       60.89      4.27 o 
  -4   1  13        0.44        1.49      1.45 o 
  -3   1  13       92.93       87.71      4.50 o 
  -2   1  13       50.95       51.16      2.97 o 
  -1   1  13        0.76        1.66      0.92 o 
   0   1  13       12.13       18.64      1.95 o 
   1   1  13      178.68      191.02      5.28 o 
   2   1  13       17.90       21.03      2.03 o 
   3   1  13      310.14      313.94      9.89 o 
   4   1  13       75.81       72.03      4.54 o 
   5   1  13       15.38       18.98      3.34 o 
   6   1  13        0.03        2.65      1.68 o 
   7   1  13        0.17        3.21      1.91 o 
  -7   2  13        3.62        4.89      1.85 o 
  -6   2  13        4.29       10.01      2.28 o 
  -5   2  13       36.37       46.68      3.81 o 
  -4   2  13       27.47       35.49      3.64 o 
  -3   2  13       40.45       43.83      3.52 o 
  -2   2  13       49.14       41.55      2.87 o 
  -1   2  13      343.24      330.44      8.33 o 
   0   2  13      450.73      430.02      9.58 o 
   1   2  13      117.47      113.67      4.07 o 
   2   2  13      672.78      642.26     12.33 o 
   3   2  13        7.55       12.26      2.38 o 
   4   2  13      194.72      183.79      7.98 o 
   5   2  13      184.78      183.04      9.49 o 
   6   2  13        2.75        6.24      2.39 o 
   7   2  13      255.70      264.58     12.23 o 
  -7   3  13       27.05       32.91      4.59 o 
  -6   3  13      145.33      148.38      9.02 o 
  -5   3  13        0.08        1.34      1.59 o 
  -4   3  13       61.61       57.84      5.65 o 
  -3   3  13      702.36      643.71     15.82 o 
  -2   3  13       88.86       89.80      5.20 o 
  -1   3  13      933.06      885.54     18.48 o 
   0   3  13      282.17      285.97      7.89 o 
   1   3  13      171.95      162.54      5.73 o 
   2   3  13      217.31      219.96      6.86 o 
   3   3  13      110.41       99.10      6.13 o 
   4   3  13        9.05       10.48      2.78 o 
   5   3  13      131.20      119.76      7.38 o 
   6   3  13       51.95       50.63      5.59 o 
  -6   4  13        3.90        7.20      2.38 o 
  -5   4  13        1.73        5.43      2.23 o 
  -4   4  13       79.36       87.04      5.64 o 
  -3   4  13       11.78       11.07      2.33 o 
  -2   4  13        2.60        3.90      1.63 o 
  -1   4  13       78.61       76.04      4.44 o 
   0   4  13      158.26      168.89      7.86 o 
   1   4  13      234.59      227.15      7.32 o 
   2   4  13      316.14      306.39      8.87 o 
   3   4  13        6.33        4.56      1.94 o 
   4   4  13      112.84      114.51      7.21 o 
   5   4  13       29.91       36.91      5.16 o 
  -5   5  13       15.65       16.40      3.40 o 
  -4   5  13        1.09        2.97      2.12 o 
  -3   5  13       29.88       32.75      4.02 o 
  -2   5  13       59.77       51.92      4.84 o 
  -1   5  13        0.14        2.89      1.53 o 
   0   5  13        5.05        5.90      1.88 o 
   1   5  13      125.44      115.94      5.38 o 
   2   5  13        4.51        4.29      1.54 o 
   3   5  13       39.83       41.14      5.23 o 
   4   5  13        3.31        4.49      2.51 o 
  -2   6  13       32.22       28.59      3.88 o 
  -1   6  13        5.46        9.03      2.30 o 
   0   6  13        2.62        2.66      1.67 o 
   1   6  13       18.60       17.61      2.90 o 
   2   6  13       18.68       18.53      2.88 o 
  -7   0  14      108.42      118.97     15.61 o 
  -6   0  14        4.50       11.85      3.08 o 
  -5   0  14      278.75      269.60     11.50 o 
  -4   0  14       29.04       27.38      3.68 o 
  -3   0  14       74.25       76.30      5.18 o 
  -2   0  14      534.26      500.76     30.07 o 
  -1   0  14      664.95      668.79     16.00 o 
   0   0  14      103.31      107.45      5.85 o 
   1   0  14      456.25      437.93     14.20 o 
   2   0  14      293.35      286.33     20.41 o 
   3   0  14      139.70      129.91      9.76 o 
   4   0  14      498.14      388.71     19.20 o 
   5   0  14       31.04       23.62      4.64 o 
   6   0  14       60.61       62.00      7.50 o 
   7   0  14       84.37       60.44      7.70 o 
  -7   1  14        0.11       -0.65      1.63 o 
  -6   1  14      186.01      150.03      8.07 o 
  -5   1  14      190.21      175.17      7.34 o 
  -4   1  14       90.77       97.33      6.20 o 
  -3   1  14       17.63       20.58      2.89 o 
  -2   1  14       27.29       27.31      2.88 o 
  -1   1  14       47.24       54.98      2.87 o 
   0   1  14        1.24        3.91      1.09 o 
   1   1  14      106.56      113.20      4.07 o 
   2   1  14       10.16       15.89      1.86 o 
   3   1  14        0.55        4.05      1.64 o 
   4   1  14      173.18      179.88      7.57 o 
   5   1  14       83.84       72.93      4.88 o 
   6   1  14        0.45        4.39      1.79 o 
  -7   2  14       10.67        7.12      2.00 o 
  -6   2  14       26.43       28.88      3.98 o 
  -5   2  14       77.51       74.57      4.72 o 
  -4   2  14        2.11        3.30      1.61 o 
  -3   2  14      224.30      221.51      7.89 o 
  -2   2  14       11.14       13.91      2.15 o 
  -1   2  14      113.87      107.86      4.49 o 
   0   2  14      170.15      167.83      5.23 o 
   1   2  14       60.34       62.42      3.05 o 
   2   2  14      250.95      246.94      9.03 o 
   3   2  14       59.68       57.05      4.05 o 
   4   2  14        5.39        6.37      2.13 o 
   5   2  14        7.21        7.74      2.58 o 
   6   2  14        0.10       -0.70      1.85 o 
  -6   3  14        0.44        5.22      1.95 o 
  -5   3  14        9.44        8.94      2.20 o 
  -4   3  14        0.31        1.85      1.42 o 
  -3   3  14       54.29       64.69      4.38 o 
  -2   3  14       15.92       14.80      2.39 o 
  -1   3  14       43.58       41.03      3.26 o 
   0   3  14        1.06        4.06      1.58 o 
   1   3  14        2.01        3.25      1.29 o 
   2   3  14       22.33       31.13      2.87 o 
   3   3  14        1.45        2.79      1.65 o 
   4   3  14       18.55       16.26      3.28 o 
   5   3  14        1.49        5.40      2.48 o 
   6   3  14        8.13        8.81      2.74 o 
  -5   4  14        5.59       10.21      2.59 o 
  -4   4  14        7.34        7.03      2.32 o 
  -3   4  14      134.83      127.29      6.88 o 
  -2   4  14        0.13       -0.10      1.26 o 
  -1   4  14       42.83       44.78      3.78 o 
   0   4  14        5.70        6.14      1.75 o 
   1   4  14       25.50       34.15      3.21 o 
   2   4  14       69.05       65.36      3.81 o 
   3   4  14       26.60       36.34      4.83 o 
   4   4  14       10.58       16.46      3.39 o 
   5   4  14        4.85        6.86      2.50 o 
  -4   5  14       54.94       61.44      5.38 o 
  -3   5  14        5.79       10.60      2.34 o 
  -2   5  14        0.04        2.19      1.62 o 
  -1   5  14       57.56       67.98      4.77 o 
   0   5  14       69.29       76.73      4.79 o 
   1   5  14      116.75      116.78      5.92 o 
   2   5  14        7.22       10.39      2.09 o 
   3   5  14       10.25       15.22      3.25 o 
   0   6  14        4.85        7.00      2.17 o 
  -7   1  15        0.01        3.29      1.83 o 
  -6   1  15        2.32        2.52      1.79 o 
  -5   1  15       10.12       10.48      2.34 o 
  -4   1  15       92.14       85.08      4.83 o 
  -3   1  15      160.84      168.60      7.35 o 
  -2   1  15       75.11       73.03      4.16 o 
  -1   1  15       22.49       26.70      2.52 o 
   0   1  15       24.14       26.71      2.21 o 
   1   1  15       14.82       19.65      2.14 o 
   2   1  15        1.63        1.91      1.00 o 
   3   1  15       15.66       21.28      3.12 o 
   4   1  15       68.24       72.01      4.68 o 
   5   1  15        4.50        9.07      2.52 o 
   6   1  15       47.93       51.36      4.73 o 
  -6   2  15        1.85        5.19      1.89 o 
  -5   2  15       33.51       43.75      3.97 o 
  -4   2  15      160.08      162.49      7.06 o 
  -3   2  15       50.27       44.87      3.84 o 
  -2   2  15       86.88       81.60      6.46 o 
  -1   2  15      449.92      433.43      9.97 o 
   0   2  15      166.91      163.79      5.72 o 
   1   2  15       79.70       89.38      3.81 o 
   2   2  15        0.27        2.08      1.21 o 
   3   2  15      203.73      193.85      8.86 o 
   4   2  15      216.63      209.61     11.55 o 
   5   2  15       35.49       46.36      5.10 o 
   6   2  15       53.72       63.85      6.90 o 
  -6   3  15       30.67       39.24      4.55 o 
  -5   3  15        7.12        6.68      1.78 o 
  -4   3  15       60.96       56.98      3.96 o 
  -3   3  15        0.10        2.01      1.61 o 
  -2   3  15       21.80       27.83      3.34 o 
  -1   3  15      510.24      504.38     12.95 o 
   0   3  15        6.77       10.53      2.05 o 
   1   3  15      500.44      478.36     11.48 o 
   2   3  15       60.16       63.29      4.06 o 
   3   3  15       41.06       45.73      4.93 o 
   4   3  15      100.81      100.15      6.65 o 
   5   3  15       23.78       35.43      4.96 o 
  -5   4  15       95.51       97.32      6.32 o 
  -4   4  15       18.59       23.27      3.76 o 
  -3   4  15       17.96       21.21      3.73 o 
  -2   4  15        2.52        5.31      1.83 o 
  -1   4  15      155.62      147.79      6.16 o 
   0   4  15        4.97        6.14      1.82 o 
   1   4  15        0.03        3.57      1.60 o 
   2   4  15       36.47       30.88      3.63 o 
   3   4  15      136.58      119.72      7.30 o 
   4   4  15       66.07       64.76      5.90 o 
  -3   5  15       51.86       47.87      4.67 o 
  -2   5  15       77.05       77.62      5.61 o 
  -1   5  15       13.05       10.81      2.95 o 
   0   5  15        1.22        1.89      1.57 o 
   1   5  15        2.81        2.69      1.73 o 
   2   5  15        2.68        7.27      3.71 o 
  -6   0  16       47.94       42.72      9.27 o 
  -5   0  16        6.78       11.34      4.44 o 
  -4   0  16       19.54       30.46      6.36 o 
  -3   0  16       20.15       22.13      5.25 o 
  -2   0  16       39.24       55.29      6.28 o 
  -1   0  16       33.97       36.98      6.35 o 
   0   0  16      381.39      381.47     13.41 o 
   1   0  16      505.99      536.82     24.53 o 
   2   0  16      169.57      147.98     10.69 o 
   3   0  16       64.90       61.59      6.98 o 
   4   0  16      138.94      117.11     14.88 o 
   5   0  16        8.01       13.22      4.91 o 
   6   0  16      145.72      128.79     11.36 o 
  -6   1  16       13.67       19.65      3.75 o 
  -5   1  16       33.88       40.74      4.13 o 
  -4   1  16       17.31       20.08      3.09 o 
  -3   1  16       21.74       26.88      3.25 o 
  -2   1  16      138.15      130.29      5.76 o 
  -1   1  16       10.05       13.52      2.30 o 
   0   1  16       74.53       76.40      3.79 o 
   1   1  16      165.48      169.51      5.54 o 
   2   1  16      156.21      160.83      8.22 o 
   3   1  16       84.18       88.23      6.13 o 
   4   1  16      115.31      108.87      7.06 o 
   5   1  16        5.31        6.97      2.61 o 
  -6   2  16        2.08        5.32      1.88 o 
  -5   2  16        0.95        2.34      1.63 o 
  -4   2  16       12.59       19.20      3.00 o 
  -3   2  16       26.32       32.76      4.54 o 
  -2   2  16      211.73      191.14      7.94 o 
  -1   2  16       36.73       37.67      3.23 o 
   0   2  16       67.81       65.64      3.62 o 
   1   2  16        6.45       10.58      1.73 o 
   2   2  16       34.10       35.32      3.60 o 
   3   2  16        2.15        2.82      1.75 o 
   4   2  16       40.75       42.55      5.10 o 
   5   2  16       60.20       59.55      5.14 o 
  -5   3  16        0.04        2.21      1.52 o 
  -4   3  16       12.26       17.54      2.64 o 
  -3   3  16       10.97       15.34      2.52 o 
  -2   3  16        1.50        6.28      2.24 o 
  -1   3  16       18.22       23.53      2.95 o 
   0   3  16        0.55        2.83      1.57 o 
   1   3  16        0.35        1.03      1.28 o 
   2   3  16       48.63       44.99      4.60 o 
   3   3  16       10.04        9.77      2.64 o 
   4   3  16        0.54        4.38      2.25 o 
  -4   4  16        4.37        3.03      2.09 o 
  -3   4  16       14.41       24.65      3.84 o 
  -2   4  16      182.26      172.26      8.25 o 
  -1   4  16        6.44        7.04      2.01 o 
   0   4  16       40.38       48.47      4.22 o 
   1   4  16        0.03        1.41      1.75 o 
   2   4  16        8.27        7.22      2.37 o 
   3   4  16       27.38       28.36      4.30 o 
  -2   5  16       75.31       76.89      5.63 o 
  -1   5  16        1.11        2.52      1.72 o 
   0   5  16       16.04       20.55      3.14 o 
   1   5  16        1.47        1.15      1.54 o 
  -6   1  17        6.57        2.87      2.99 o 
  -5   1  17        7.97        7.19      4.30 o 
  -4   1  17        8.37        7.11      2.52 o 
  -3   1  17       28.14       29.72      4.17 o 
  -2   1  17       14.30       17.69      3.14 o 
  -1   1  17       13.34       15.03      2.94 o 
   0   1  17      118.50      119.27      5.53 o 
   1   1  17       20.38       20.21      2.50 o 
   2   1  17       12.85       16.81      3.28 o 
   3   1  17       17.20       20.65      3.79 o 
   4   1  17        7.81       16.11      3.35 o 
   5   1  17       90.03       84.75      7.36 o 
  -5   2  17       47.50       50.16      7.25 o 
  -4   2  17       12.09       15.50      2.87 o 
  -3   2  17        1.91        1.97      1.58 o 
  -2   2  17      146.08      132.80      6.19 o 
  -1   2  17        6.64        5.06      1.81 o 
   0   2  17        0.87        3.27      1.43 o 
   1   2  17       24.10       29.10      3.81 o 
   2   2  17      156.06      158.91      8.06 o 
   3   2  17       42.35       53.22      4.87 o 
   4   2  17       66.19       64.37      5.24 o 
  -4   3  17       39.01       38.23      3.93 o 
  -3   3  17        2.20        3.67      1.56 o 
  -2   3  17       13.44       20.55      3.34 o 
  -1   3  17       34.46       37.60      3.62 o 
   0   3  17      127.12      125.53      5.91 o 
   1   3  17      589.25      573.56     16.61 o 
   2   3  17       82.63       85.34      6.67 o 
   3   3  17        9.47       11.25      2.89 o 
   4   3  17      216.81      224.19     10.83 o 
  -3   4  17        2.14        2.77      2.02 o 
  -2   4  17      141.24      137.87      7.48 o 
  -1   4  17        4.15        3.95      1.72 o 
   0   4  17       12.54       13.93      2.48 o 
   1   4  17       17.99       22.05      3.05 o 
   2   4  17       36.45       40.59      6.39 o 
  -5   0  18      106.71       89.58     18.22 o 
  -4   0  18        2.53        4.52      3.51 o 
  -3   0  18       48.70       59.10      7.62 o 
  -2   0  18       42.46       53.13      6.81 o 
  -1   0  18       11.51       15.57      4.44 o 
   0   0  18      153.22      156.99     12.53 o 
   1   0  18        6.94       10.49      2.58 o 
   2   0  18      137.88      115.74      9.83 o 
   3   0  18       20.31       30.33      6.24 o 
   4   0  18       71.13       78.35      8.40 o 
  -5   1  18       17.40       22.69      4.03 o 
  -4   1  18        8.25       10.16      2.88 o 
  -3   1  18      194.19      193.55      9.21 o 
  -2   1  18       87.89       87.12      5.80 o 
  -1   1  18        0.89        1.85      1.81 o 
   0   1  18       93.26       92.85      8.46 o 
   1   1  18      296.91      298.40      9.38 o 
   2   1  18       80.50       77.31      7.66 o 
   3   1  18       27.03       39.18      4.74 o 
   4   1  18       10.64        9.82      2.59 o 
  -4   2  18        5.20        8.03      2.04 o 
  -3   2  18       11.81       13.43      2.60 o 
  -2   2  18       33.26       35.81      4.00 o 
  -1   2  18       25.77       27.46      3.42 o 
   0   2  18        2.69        3.71      1.42 o 
   1   2  18        6.06        7.92      1.83 o 
   2   2  18        4.17        8.34      2.94 o 
   3   2  18        8.01       14.32      3.58 o 
   4   2  18       79.74       85.15      7.57 o 
  -3   3  18        1.95        4.99      1.85 o 
  -2   3  18       16.99       17.51      3.13 o 
  -1   3  18        6.83       10.50      2.56 o 
   0   3  18       42.20       47.51      3.96 o 
   1   3  18        0.29        0.45      1.43 o 
   2   3  18        0.03        0.79      1.75 o 
   3   3  18        0.02        1.14      1.91 o 
  -1   4  18      148.46      163.72      7.42 o 
   0   4  18       16.75       19.02      2.97 o 
  -4   1  19        2.93        5.22      2.37 o 
  -3   1  19        9.77       13.56      3.04 o 
  -2   1  19       24.28       29.43      4.31 o 
  -1   1  19       54.29       51.39      4.55 o 
   0   1  19      107.36      116.68      6.46 o 
   1   1  19        3.61        9.37      3.08 o 
   2   1  19       28.38       31.64      4.11 o 
   3   1  19       17.80       26.44      4.15 o 
  -3   2  19        8.14        9.07      2.55 o 
  -2   2  19       89.65       91.40      6.02 o 
  -1   2  19       54.59       57.31      5.26 o 
   0   2  19        2.45        5.12      2.16 o 
   1   2  19      121.11      135.64     11.35 o 
   2   2  19        0.89        2.47      2.26 o 
   3   2  19        6.55        8.64      2.90 o 
  -2   3  19       48.09       48.25      4.75 o 
  -1   3  19        5.78        9.13      3.47 o 
   0   3  19       44.21       51.75      4.16 o 
   1   3  19       73.68       79.24      7.05 o 
  -3   0  20       56.75       50.00     10.30 o 
  -2   0  20       12.01       19.19      6.52 o 
  -1   0  20       43.49       48.77      7.78 o 
   0   0  20        0.65        4.96      3.09 o 
   1   0  20       31.03       42.74      8.95 o 
   2   0  20       23.04       31.19      9.77 o 
  -3   1  20       44.37       50.62      5.07 o 
  -2   1  20        5.06        7.15      2.48 o 
  -1   1  20        1.18        3.71      2.43 o 
   0   1  20       73.04       72.88      4.78 o 
   1   1  20       54.84       50.34      6.37 o 
   2   1  20        0.13        4.93      2.78 o 
  -2   2  20        1.30        2.92      3.76 o 
  -1   2  20       46.94       59.81      5.38 o 
   0   2  20       98.65      109.41      6.88 o 
   1   2  20       15.27       21.21      5.64 o 
                                                 
